# Supplementary material for: Large-scale genome-wide association study to identify causal relationships and potential mediators between education and autoimmune diseases
Source: Front Immunol. 2023 Dec 7;14:1249017. doi: 10.3389/fimmu.2023.1249017 (PMC10749315; doi:10.3389/fimmu.2023.1249017)
Supplement: Supplementary file 2 [file DataSheet_2.xlsx]

## Sheet: sTable contents
Table of contents
sTable 1	Summary of each genome-wide association study in this paper
sTable 2	Instrument SNPs for cognitive performance
sTable 3	Instrument SNPs for educational attainment
sTable 4	Instrument SNPs for highest-level math class completed
sTable 5	Instrument SNPs for self-reported math ability
sTable 6	Instrument SNPs for BMI
sTable 7	Instrument SNPs for smoking
sTable 8	Instrument SNPs for alcohol
sTable 9	Instrument SNPs for income
sTable 10	Results of the MR analyses between education and the risks of autoimmune diseases
sTable 11	Results for heterogeneity analyses
sTable 12	Results for pleiotropy analyses
sTable 13	Results for Mediation analyses
sTable 14	Significantly enriched biological pathways for cognitive performance and ulcerative colitis: GO:BP
sTable 15	Significantly enriched biological pathways for cognitive performance and rheumatoid arthritis: GO:BP
sTable 16	Significantly enriched biological pathways for cognitive performance and psoriasis: GO:BP
sTable 17	Significantly enriched biological pathways for cognitive performance and hypothyroidism: GO:BP
sTable 18	Significantly enriched biological pathways for cognitive performance and autoimmune disease: GO:BP

## Sheet: sTable 1
Supplementary Table1 Summary of each genome-wide association study in this paper
Category	Name	Number of case	Number of control	Sample size	nSNP	Population	Consortium	PMID
Exposures	Cognitive performance	NA	NA	257841	NA	European	SSGAC	30038396
	Self-reported math ability	NA	NA	564698	NA	European	SSGAC	30038396
	highest-level math class completed	NA	NA	430445	NA	European	SSGAC	30038396
	Educational attainment	NA	NA	1131881	NA	European	SSGAC	30038396
Outcomes	Asthma and allergy (AA)	4106	193857	197963	NA	European	Finn	NA
	Systemic lupus erythematosus (SLE)	917	257081	257998	NA	European	Finn	NA
	Rheumatoid arthritis (RA)	11178	221323	232501	NA	European	Finn	NA
	Psoriasis	8075	330975	339050	NA	European	Finn	NA
	Hypothyroidism	36321	250926	287247	NA	European	Finn	NA
	Hyperthyroidism	1621	255931	257552	NA	European	Finn	NA
	Interstitial lung disease (ILD) related to systemic autoimmune disease	92	338784	338876	NA	European	Finn	NA
	Other autoimmune hemolytic anemias (AIHA)	239	341747	341986	NA	European	Finn	NA
	Scleroderma	305	321903	322208	NA	European	Finn	NA
	Sicca syndrome (SS)	2247	332115	334362	NA	European	Finn	NA
	Ankylosing spondylitis (AS)	2563	248831	251394	NA	European	Finn	NA
	Autoimmune diseases	85418	257081	342499	NA	European	Finn	NA
	Amyotrophic lateral sclerosis (ALS)	27205	110881	138086	NA	European	NA	34873335
	Asthma	56167	352255	408422	34551291	European	NA	34103634
	Crohn’s disease (CD)	12194	28072	40266	9457998	European	NA	28067908
	Celiac disease (CeD)	1036	455312	456348	NA	European	NA	34737426
	Irritable bowel syndrome (IBS)	53400	433201	486601	NA	European	NA	34741163
	Multiple sclerosis (MS)	47429	68374	115803	6304359	European	IMSGC	31604244
	Primary biliary cholangitis (PBC)	8021	16489	24510	NA	European	NA	34033851
	Primary sclerosing cholangitis (PSC)	2871	12019	14890	7891603	European	IPSCSG	27992413
	Type 1 diabetes (T1D)	9266	15574	24840	12783129	European	NA	32005708
	Ulcerative colitis (UC)	12366	33609	45975	9474559	European	NA	28067908
Mediators	BMI	NA	NA	681275	2336260	European	GIANT	30124842
	Smoking	311629	321173	632802	11,802,365	European	GSCAN	30643251
	Alcohol	NA	NA	335394	11887865	European	GSCAN	30643251
	Income	NA	NA	397751	9851867	European	MRC-IEU	NA

## Sheet: sTable 2
Supplementary Table2 Instrument SNPs for cognitive performance
SNP	beta	se	eaf	other_allele	effect_allele	p	sample_size	R2	F
rs7623659	0.03951	0.00248	0.3095	C	T	3.83353e-57	257841	0.000667219	172.15
rs9401593	-0.03576	0.00229	0.5034	C	A	5.68987e-55	257841	0.000639359	164.957
rs11793831	0.03124	0.00233	0.4354	G	T	5.44844e-41	257841	0.000479823	123.777
rs72793812	0.02877	0.00234	0.665	G	A	9.65098e-35	257841	0.000368787	95.1229
rs11123820	0.02788	0.00234	0.4065	A	G	9.94254e-33	257841	0.000375057	96.7405
rs3128341	-0.03232	0.00283	0.1752	C	T	3.30348e-30	257841	0.000301895	77.8637
rs1343775	0.03112	0.00275	0.784	G	A	1.08896e-29	257841	0.000328004	84.5999
rs34316	-0.02585	0.00232	0.5799	A	C	7.81279e-29	257841	0.000325579	83.9744
rs11191193	-0.02654	0.0024	0.3469	A	G	1.99775e-28	257841	0.000319165	82.3196
rs10189857	-0.0252	0.00231	0.4184	A	G	1.04294e-27	257841	0.000309063	79.7132
rs9384679	-0.02569	0.00237	0.4082	C	T	2.23293e-27	257841	0.000318864	82.2419
rs4500960	0.02412	0.00229	0.5306	T	C	6.10244e-26	257841	0.000289798	74.7428
rs2726513	0.02417	0.00233	0.5969	T	G	3.27687e-25	257841	0.000281124	72.5051
rs34244947	0.03684	0.00356	0.1037	T	C	4.25917e-25	257841	0.000252291	65.0668
rs11662271	0.02328	0.00229	0.4847	C	T	2.81398e-24	257841	0.000270725	69.8225
rs35526560	0.0229	0.00229	0.4235	G	C	1.52397e-23	257841	0.000256067	66.041
rs62057107	0.02747	0.00276	0.7636	T	C	2.44943e-23	257841	0.000272434	70.2632
rs1131017	-0.02291	0.00232	0.5782	C	G	5.3433e-23	257841	0.000256015	66.0275
rs113520408	0.0251	0.00254	0.2857	G	A	4.98832e-23	257841	0.000257139	66.3176
rs2819336	0.02314	0.00238	0.3384	C	T	2.41323e-22	257841	0.000239763	61.8351
rs2426132	-0.02216	0.0023	0.5272	C	G	5.70125e-22	257841	0.000244806	63.136
rs6666119	-0.02348	0.00248	0.7024	G	A	2.85958e-21	257841	0.000230486	59.4419
rs57352738	0.02667	0.00283	0.7721	A	T	4.34106e-21	257841	0.000250319	64.5582
rs8054299	0.02303	0.00246	0.3316	C	G	7.83981e-21	257841	0.000235109	60.6345
rs1455349	0.02132	0.0023	0.5408	G	A	1.86906e-20	257841	0.000225758	58.2223
rs4913077	0.02108	0.0023	0.5476	C	T	4.94472e-20	257841	0.00022017	56.7808
rs10874938	-0.02081	0.00229	0.5068	A	T	1.01495e-19	257841	0.000216488	55.8311
rs7963801	-0.02087	0.00233	0.5476	T	C	3.33385e-19	257841	0.000215805	55.6549
rs17262885	-0.02323	0.0026	0.216	G	A	4.08597e-19	257841	0.000182767	47.1331
rs750472	0.02018	0.00229	0.5	A	C	1.22684e-18	257841	0.000203616	52.5109
rs13428598	0.02067	0.00235	0.3793	C	T	1.42102e-18	257841	0.000201176	51.8814
rs2239647	-0.02031	0.00232	0.4541	C	A	2.05355e-18	257841	0.00020451	52.7414
rs34811474	-0.02415	0.00276	0.7704	A	G	2.13353e-18	257841	0.000206325	53.2097
rs3747631	-0.02445	0.00281	0.7721	C	G	3.28776e-18	257841	0.000210381	54.2557
rs335426	-0.02006	0.00231	0.5	A	C	3.82147e-18	257841	0.000201202	51.8881
rs4700393	0.01951	0.00229	0.5289	A	G	1.60035e-17	257841	0.000189684	48.9173
rs7633520	0.02174	0.00257	0.7262	T	G	2.69347e-17	257841	0.000187948	48.4696
rs62236533	-0.03109	0.00368	0.8878	A	G	2.95399e-17	257841	0.000192566	49.6606
rs1969355	0.02229	0.00265	0.2789	A	G	4.05419e-17	257841	0.000199845	51.5382
rs3860537	0.02238	0.0027	0.2415	C	T	1.14311e-16	257841	0.000183494	47.3207
rs9328534	-0.02023	0.00246	0.3214	T	C	1.97521e-16	257841	0.000178518	46.0371
rs17669337	0.01911	0.00233	0.5765	T	C	2.36978e-16	257841	0.000178322	45.9865
rs3736166	0.01879	0.0023	0.5306	C	G	3.09503e-16	257841	0.000175871	45.3543
rs10922907	-0.01882	0.0023	0.4711	T	A	2.77764e-16	257841	0.000176505	45.5178
rs2725371	-0.02038	0.0025	0.2891	G	A	3.57954e-16	257841	0.000170724	44.0269
rs7867618	0.02375	0.00292	0.1837	A	G	4.16858e-16	257841	0.000169167	43.6253
rs4744250	0.01956	0.00241	0.352	G	A	4.81077e-16	257841	0.000174536	45.0101
rs112780312	0.02087	0.00257	0.7466	A	G	4.63798e-16	257841	0.000164805	42.5001
rs34389480	-0.01848	0.00229	0.5255	A	C	7.03736e-16	257841	0.000170311	43.9203
rs11720523	-0.01863	0.00231	0.5544	A	C	7.32748e-16	257841	0.000171484	44.2229
rs4669634	0.01978	0.00248	0.3282	A	G	1.51389e-15	257841	0.000172529	44.4923
rs2114033	-0.01833	0.0023	0.4473	T	G	1.59234e-15	257841	0.000166128	42.8414
rs73141547	0.01909	0.0024	0.352	A	T	1.80341e-15	257841	0.000166249	42.8727
rs1255223	0.01865	0.00235	0.381	A	G	2.0852e-15	257841	0.00016406	42.3081
rs2252003	-0.02053	0.00262	0.7568	C	T	4.65578e-15	257841	0.00015515	40.01
rs76160968	0.04043	0.00517	0.02381	A	G	5.27747e-15	257841	7.59856e-05	19.5935
rs6535809	-0.01791	0.00229	0.5	A	G	5.24217e-15	257841	0.000160384	41.3599
rs10750866	-0.02004	0.00258	0.2857	A	G	8.00871e-15	257841	0.000163914	42.2704
rs1831539	0.01777	0.00229	0.4643	T	C	8.50464e-15	257841	0.000157082	40.5081
rs17048855	0.01852	0.00241	0.3248	G	A	1.53419e-14	257841	0.000150439	38.7949
rs991871	0.02079	0.00271	0.7551	T	A	1.69882e-14	257841	0.000159857	41.224
rs7556896	-0.01888	0.00247	0.2619	C	T	2.11026e-14	257841	0.000137811	35.538
rs7299037	0.01747	0.00229	0.5357	A	G	2.3691e-14	257841	0.000151822	39.1517
rs12325429	-0.0176	0.00231	0.5561	A	G	2.55554e-14	257841	0.00015293	39.4374
rs75973558	-0.02593	0.00342	0.119	A	G	3.40606e-14	257841	0.00014098	36.3553
rs4131987	-0.01739	0.00229	0.5102	C	T	3.1045e-14	257841	0.000151143	38.9765
rs75751670	0.03293	0.00434	0.05782	G	A	3.25992e-14	257841	0.000118148	30.4667
rs383618	-0.01894	0.0025	0.3248	C	T	3.56372e-14	257841	0.00015734	40.5747
rs6581157	0.01775	0.00235	0.6327	T	C	4.2472e-14	257841	0.000146435	37.7622
rs34226552	-0.01766	0.00234	0.3895	G	A	4.45369e-14	257841	0.000148322	38.2488
rs3896224	0.01747	0.00232	0.4269	A	G	5.06734e-14	257841	0.000149339	38.5111
rs73581580	0.02669	0.00355	0.8537	A	G	5.54889e-14	257841	0.000177941	45.8884
rs9655780	0.02272	0.00305	0.1718	A	G	9.39219e-14	257841	0.000146894	37.8807
rs34216058	-0.01757	0.00236	0.6429	T	C	9.70067e-14	257841	0.000141745	36.5525
rs702222	0.01777	0.00239	0.6718	T	C	1.04452e-13	257841	0.000139246	35.9081
rs1567154	0.02076	0.0028	0.7347	T	C	1.22282e-13	257841	0.000168009	43.3265
rs11138947	-0.01891	0.00256	0.267	T	C	1.50496e-13	257841	0.000139968	36.0942
rs3735478	0.01864	0.00253	0.2857	G	T	1.73742e-13	257841	0.000141812	36.5698
rs77483376	-0.03603	0.00489	0.94218	G	A	1.73079e-13	257841	0.000141439	36.4738
rs12761761	0.01947	0.00265	0.2296	C	T	2.02448e-13	257841	0.000134107	34.5825
rs4863516	-0.01787	0.00244	0.682	C	T	2.41099e-13	257841	0.000138513	35.719
rs12914495	0.02223	0.00303	0.1531	A	G	2.19033e-13	257841	0.000128149	33.0461
rs1812587	0.01688	0.0023	0.5544	T	G	2.14986e-13	257841	0.000140781	36.3039
rs10129426	-0.01683	0.0023	0.4694	A	G	2.52838e-13	257841	0.000141094	36.3847
rs34652781	0.02095	0.00289	0.2092	T	C	4.19442e-13	257841	0.00014522	37.4488
rs9388490	0.01674	0.00231	0.4235	C	T	4.26881e-13	257841	0.000136834	35.2859
rs9569233	-0.01727	0.00239	0.6429	A	C	4.97642e-13	257841	0.000136946	35.3147
rs78382112	0.03698	0.00514	0.05782	G	A	6.26659e-13	257841	0.000148996	38.4228
rs11765189	-0.01729	0.00242	0.3537	A	G	9.02399e-13	257841	0.000136675	35.245
rs79386779	0.01958	0.00274	0.2398	C	T	8.93526e-13	257841	0.000139776	36.0447
rs12694917	-0.01702	0.00238	0.318	T	C	8.59846e-13	257841	0.000125649	32.4014
rs1580019	-0.01737	0.00243	0.3197	A	T	8.79564e-13	257841	0.000131242	33.8437
rs6546856	-0.01904	0.00267	0.2194	T	C	9.958e-13	257841	0.000124174	32.0208
rs4691601	-0.01638	0.0023	0.4813	T	A	1.06574e-12	257841	0.000133965	34.5459
rs1034811	0.01743	0.00245	0.6905	C	T	1.12494e-12	257841	0.000129852	33.4853
rs12671937	-0.01641	0.00231	0.4524	A	G	1.21288e-12	257841	0.000133424	34.4064
rs34518736	0.01637	0.0023	0.534	C	G	1.09989e-12	257841	0.000133369	34.3923
rs147613212	0.01835	0.00259	0.7534	G	A	1.39102e-12	257841	0.000125118	32.2644
rs12273435	0.01998	0.00283	0.8027	A	G	1.66418e-12	257841	0.000126445	32.6065
rs7977614	0.01791	0.00254	0.3078	A	G	1.77405e-12	257841	0.000136685	35.2476
rs7236339	-0.01927	0.00274	0.1956	G	A	2.02362e-12	257841	0.000116852	30.1324
rs26443	-0.01811	0.00258	0.7364	G	A	2.22855e-12	257841	0.000127329	32.8345
rs10061387	0.0162	0.00231	0.4473	A	G	2.33283e-12	257841	0.000129762	33.4621
rs8138473	0.01942	0.00277	0.784	T	C	2.36908e-12	257841	0.000127732	32.9384
rs658912	0.01653	0.00237	0.6139	A	G	3.0656e-12	257841	0.000129531	33.4024
rs56160517	-0.01875	0.00269	0.2177	G	A	3.16355e-12	257841	0.000119747	30.8791
rs10193498	-0.01864	0.00268	0.2619	A	T	3.52003e-12	257841	0.00013433	34.6401
rs4294650	0.01711	0.00248	0.3027	C	T	5.22986e-12	257841	0.000123584	31.8687
rs9882532	-0.01643	0.00239	0.3639	T	C	6.22177e-12	257841	0.000124972	32.2267
rs4805531	-0.01735	0.00253	0.2721	A	G	6.99743e-12	257841	0.000119242	30.7489
rs17106817	0.01758	0.00257	0.716	C	T	7.89355e-12	257841	0.00012569	32.4117
rs7288964	0.01748	0.00257	0.2789	G	A	1.03495e-11	257841	0.000122901	31.6927
rs17043393	0.0208	0.00306	0.8469	G	A	1.06535e-11	257841	0.000112193	28.9309
rs641574	-0.01596	0.00235	0.5884	G	A	1.10982e-11	257841	0.00012338	31.816
rs6123924	0.02135	0.00317	0.8401	G	A	1.63912e-11	257841	0.000122463	31.5796
rs4678090	0.01669	0.00248	0.6871	T	C	1.69851e-11	257841	0.000119776	30.8865
rs6731373	0.01616	0.0024	0.6633	A	G	1.6582e-11	257841	0.000116645	30.0791
rs12962980	0.01947	0.0029	0.2211	G	C	1.89629e-11	257841	0.000130567	33.6696
rs2195817	-0.01549	0.00231	0.5833	A	G	2.00542e-11	257841	0.00011664	30.0779
rs7858961	-0.01902	0.00284	0.7959	A	G	2.12475e-11	257841	0.000117531	30.3076
rs2439649	-0.01533	0.0023	0.4609	A	G	2.64274e-11	257841	0.000116786	30.1155
rs7896910	-0.01649	0.00247	0.6344	A	G	2.45362e-11	257841	0.000126136	32.527
rs11157930	0.0156	0.00234	0.619	T	G	2.61678e-11	257841	0.000114788	29.6001
rs12194642	0.0157	0.00236	0.631	A	G	2.88073e-11	257841	0.000114785	29.5994
rs11870246	0.01943	0.00293	0.2194	G	A	3.32519e-11	257841	0.000129313	33.3461
rs28737193	0.0187	0.00282	0.2024	C	T	3.32956e-11	257841	0.000112904	29.1143
rs12524795	0.01525	0.00231	0.4456	C	T	4.06383e-11	257841	0.000114905	29.6303
rs566237	0.01624	0.00246	0.3044	A	G	4.06672e-11	257841	0.000111688	28.8007
rs9692869	-0.01524	0.00231	0.3929	T	C	4.18423e-11	257841	0.000110801	28.5719
rs6492539	-0.02105	0.0032	0.8044	T	C	4.76418e-11	257841	0.000139436	35.9571
rs7803932	0.02003	0.00304	0.1565	G	A	4.43348e-11	257841	0.000105923	27.314
rs11076962	0.0167	0.00254	0.6888	C	T	4.87176e-11	257841	0.000119563	30.8316
rs4933677	0.01554	0.00236	0.6293	A	G	4.55664e-11	257841	0.000112671	29.0543
rs3768469	-0.01528	0.00232	0.5646	G	A	4.51205e-11	257841	0.000114791	29.6009
rs1921087	0.01509	0.0023	0.483	C	A	5.34949e-11	257841	0.000113722	29.3254
rs6710938	0.01767	0.0027	0.2007	A	C	5.9717e-11	257841	0.000100175	25.8317
rs12863981	0.01861	0.00286	0.8044	C	G	7.667e-11	257841	0.000108984	28.1034
rs62140695	0.017	0.00261	0.25	G	T	7.34636e-11	257841	0.000108375	27.9463
rs4659520	-0.01495	0.0023	0.4558	T	C	8.032e-11	257841	0.000110878	28.5918
rs2186710	0.01514	0.00233	0.5901	G	C	8.14738e-11	257841	0.000110888	28.5945
rs7256776	0.01587	0.00244	0.7092	A	G	7.81607e-11	257841	0.000103884	26.788
rs12986931	-0.01643	0.00253	0.2704	G	A	8.35473e-11	257841	0.000106512	27.4658
rs72671483	-0.02392	0.00369	0.1122	G	A	9.0284e-11	257841	0.000113988	29.394
rs9813198	0.0148	0.00229	0.4779	A	G	1.02727e-10	257841	0.000109306	28.1864
rs12478449	0.0154	0.00239	0.6173	G	T	1.16738e-10	257841	0.000112054	28.8951
rs59160902	0.04897	0.00759	0.02381	A	C	1.10449e-10	257841	0.000111477	28.7462
rs3794621	0.015	0.00233	0.5935	A	G	1.21243e-10	257841	0.000108566	27.9956
rs8067165	-0.01512	0.00235	0.4048	G	C	1.24254e-10	257841	0.000110163	28.4075
rs1050847	-0.01486	0.00232	0.415	T	C	1.502e-10	257841	0.000107219	27.6482
rs199791	-0.01492	0.00233	0.381	T	C	1.51921e-10	257841	0.000104999	27.0756
rs78648104	-0.026	0.00406	0.90986	C	T	1.51417e-10	257841	0.000110884	28.5934
rs9371883	-0.01524	0.00238	0.6463	G	C	1.51993e-10	257841	0.000106186	27.3819
rs61778068	0.03676	0.00576	0.03912	A	T	1.74853e-10	257841	0.00010159	26.1964
rs3800925	0.01755	0.00275	0.75	C	T	1.74998e-10	257841	0.000115501	29.7841
rs2158507	0.01497	0.00235	0.6412	A	C	1.88766e-10	257841	0.000103114	26.5897
rs3092073	0.01466	0.0023	0.5187	A	G	1.84265e-10	257841	0.000107307	27.671
rs1277060	0.01682	0.00264	0.7789	C	T	1.8754e-10	257841	9.74434e-05	25.1272
rs613872	0.01917	0.00302	0.1718	T	G	2.18583e-10	257841	0.000104576	26.9666
rs9763743	-0.01714	0.0027	0.7568	A	C	2.17922e-10	257841	0.000108142	27.8864
rs17049085	0.0224	0.00354	0.8895	C	T	2.48869e-10	257841	9.86357e-05	25.4346
rs863006	0.01469	0.00232	0.3912	A	G	2.42166e-10	257841	0.000102789	26.5058
rs1517810	0.01535	0.00243	0.6871	C	T	2.6691e-10	257841	0.000101315	26.1255
rs2457192	0.01572	0.00249	0.2653	A	C	2.7323e-10	257841	9.63346e-05	24.8412
rs6760539	-0.01568	0.00248	0.7245	A	G	2.57231e-10	257841	9.81481e-05	25.3089
rs75810319	-0.02364	0.00375	0.8946	T	G	2.9006e-10	257841	0.000105389	27.1762
rs6737264	-0.01511	0.0024	0.6207	C	T	3.05753e-10	257841	0.000107504	27.7216
rs12441495	0.02146	0.0034	0.8639	C	G	2.75871e-10	257841	0.000108296	27.9259
rs4812697	-0.0276	0.00438	0.07483	T	G	2.95026e-10	257841	0.000105474	27.1982
rs62023145	0.01962	0.00312	0.8605	C	T	3.20627e-10	257841	9.24173e-05	23.831
rs72944032	0.01644	0.00261	0.2449	G	A	2.99861e-10	257841	9.99601e-05	25.7762
rs55641816	-0.02164	0.00345	0.1378	C	T	3.55379e-10	257841	0.000111276	28.6945
rs7190	0.0152	0.00242	0.6446	A	G	3.3642e-10	257841	0.000105858	27.2973
rs12919084	-0.01439	0.0023	0.5493	T	C	3.93658e-10	257841	0.000102529	26.4388
rs1427604	0.01491	0.00239	0.6412	G	A	4.41804e-10	257841	0.00010229	26.3769
rs4767921	0.0148	0.00237	0.3707	G	A	4.24544e-10	257841	0.000102196	26.3528
rs35177116	0.01595	0.00256	0.7551	T	C	4.65042e-10	257841	9.40903e-05	24.2624
rs72799126	0.0159	0.00255	0.7279	C	T	4.5093e-10	257841	0.000100144	25.8236
rs11781016	0.01422	0.00229	0.4864	A	C	5.31173e-10	257841	0.000101029	26.052
rs6492519	0.01656	0.00267	0.7857	T	A	5.56626e-10	257841	9.23484e-05	23.8132
rs159428	0.01435	0.00231	0.4932	C	T	5.22741e-10	257841	0.000102942	26.5452
rs6509441	-0.01685	0.00272	0.7687	A	T	5.83395e-10	257841	0.000100963	26.0348
rs4852252	0.0143	0.00231	0.5391	T	C	5.99827e-10	257841	0.00010162	26.2042
rs2099744	0.01561	0.00252	0.6871	G	A	5.8491e-10	257841	0.000104776	27.0181
rs72822084	0.02429	0.00395	0.09694	C	T	7.77927e-10	257841	0.000103301	26.6378
rs39302	0.01758	0.00286	0.8078	T	C	7.90352e-10	257841	9.59677e-05	24.7466
rs17428810	0.01531	0.00249	0.7313	C	T	7.81726e-10	257841	9.21178e-05	23.7538
rs34147411	-0.02	0.00325	0.835	T	C	7.5626e-10	257841	0.00011022	28.4221
rs10057590	0.01408	0.00229	0.4983	C	A	7.82331e-10	257841	9.91221e-05	25.5601
rs75033012	0.03635	0.00592	0.96769	C	G	8.24162e-10	257841	8.26251e-05	21.3057
rs1972863	-0.01525	0.00249	0.2721	G	A	9.097e-10	257841	9.21234e-05	23.7552
rs13259607	-0.02389	0.0039	0.90986	T	C	9.03192e-10	257841	9.36169e-05	24.1404
rs3809912	0.01455	0.00238	0.3912	C	T	9.75028e-10	257841	0.000100839	26.0029
rs1941954	-0.01493	0.00245	0.3401	C	A	1.10208e-09	257841	0.000100054	25.8004
rs11786598	-0.01401	0.0023	0.4677	G	A	1.11994e-09	257841	9.77305e-05	25.2012
rs2049992	-0.01397	0.0023	0.5714	G	A	1.2483e-09	257841	9.55906e-05	24.6493
rs12471554	0.01453	0.00239	0.6378	G	A	1.20559e-09	257841	9.75426e-05	25.1527
rs13071190	0.01489	0.00245	0.6939	C	T	1.22032e-09	257841	9.41845e-05	24.2867
rs2416114	-0.01701	0.0028	0.2347	C	T	1.23988e-09	257841	0.00010394	26.8026
rs4673840	0.01889	0.00311	0.1633	T	C	1.24798e-09	257841	9.75102e-05	25.1444
rs78765360	0.01715	0.00283	0.2262	C	T	1.36062e-09	257841	0.000102963	26.5505
rs7659227	-0.0148	0.00244	0.6837	G	A	1.31483e-09	257841	9.47367e-05	24.4291
rs113742427	0.01535	0.00254	0.2568	C	T	1.50987e-09	257841	8.99389e-05	23.1918
rs10985420	0.01401	0.00232	0.585	C	T	1.55271e-09	257841	9.53038e-05	24.5754
rs5754762	-0.03029	0.00501	0.05612	A	G	1.48571e-09	257841	9.71993e-05	25.0642
rs10769255	-0.01818	0.00301	0.8639	T	C	1.54241e-09	257841	7.77212e-05	20.0411
rs3817246	0.01409	0.00234	0.5833	A	G	1.7295e-09	257841	9.65089e-05	24.8862
rs11083241	-0.01412	0.00235	0.5731	G	A	1.87235e-09	257841	9.75564e-05	25.1563
rs982102	0.02054	0.00341	0.8861	A	G	1.70727e-09	257841	8.51603e-05	21.9595
rs9267677	0.02333	0.00389	0.8878	C	T	2.00466e-09	257841	0.000108434	27.9617
rs708915	0.01681	0.0028	0.818	A	T	1.93024e-09	257841	8.41376e-05	21.6958
rs10411759	-0.01918	0.0032	0.8333	A	G	2.05057e-09	257841	0.000102203	26.3546
rs2279574	-0.01378	0.0023	0.4473	A	C	2.08165e-09	257841	9.38894e-05	24.2106
rs11522732	0.01535	0.00256	0.2976	T	A	2.0212e-09	257841	9.85063e-05	25.4013
rs59692040	0.01426	0.00238	0.3844	C	T	2.07791e-09	257841	9.6239e-05	24.8166
rs62337555	-0.0198	0.00331	0.8656	T	C	2.20586e-09	257841	9.12172e-05	23.5215
rs4904523	0.0137	0.00229	0.5408	A	G	2.19694e-09	257841	9.32201e-05	24.038
rs960231	0.01432	0.0024	0.3656	C	G	2.42149e-09	257841	9.5123e-05	24.5287
rs9835073	-0.01374	0.0023	0.4252	C	T	2.31629e-09	257841	9.22813e-05	23.7959
rs4434138	-0.01374	0.0023	0.5731	G	A	2.31629e-09	257841	9.23762e-05	23.8204
rs9359939	-0.01587	0.00267	0.2279	C	A	2.78455e-09	257841	8.86343e-05	22.8554
rs9902820	-0.01384	0.00234	0.631	C	A	3.32825e-09	257841	8.91986e-05	23.0009
rs2430926	-0.01421	0.0024	0.6905	T	C	3.20314e-09	257841	8.63063e-05	22.2551
rs2806048	-0.01396	0.00236	0.6429	G	A	3.31363e-09	257841	8.94817e-05	23.0739
rs4949448	0.01357	0.0023	0.517	G	T	3.63502e-09	257841	9.1966e-05	23.7146
rs943262	-0.01356	0.0023	0.4354	C	G	3.73204e-09	257841	9.04021e-05	23.3113
rs2934510	0.01592	0.00271	0.2398	C	T	4.24022e-09	257841	9.24045e-05	23.8277
rs4667029	0.01372	0.00234	0.3878	C	G	4.539e-09	257841	8.93798e-05	23.0477
rs10460095	0.01357	0.00231	0.4133	A	G	4.24227e-09	257841	8.93041e-05	23.0281
rs2885198	0.01349	0.0023	0.4983	G	A	4.48545e-09	257841	9.0989e-05	23.4626
rs9682919	-0.01421	0.00242	0.369	A	G	4.30826e-09	257841	9.40316e-05	24.2473
rs10282411	0.01346	0.0023	0.4541	T	C	4.85189e-09	257841	8.98224e-05	23.1618
rs112714914	0.03546	0.00607	0.03061	A	G	5.16258e-09	257841	7.46224e-05	19.242
rs13120565	0.0138	0.00236	0.6429	A	T	4.99143e-09	257841	8.74423e-05	22.548
rs10402747	-0.01346	0.00231	0.449	T	C	5.64868e-09	257841	8.96433e-05	23.1156
rs687531	0.01402	0.0024	0.631	C	T	5.16811e-09	257841	9.15339e-05	23.6032
rs112806496	0.02319	0.00399	0.08503	C	G	6.17197e-09	257841	8.36779e-05	21.5772
rs1479119	-0.01339	0.00231	0.4473	G	A	6.76983e-09	257841	8.86502e-05	22.8595
rs1907604	0.01331	0.0023	0.5459	C	A	7.16731e-09	257841	8.78316e-05	22.6484
rs7671295	-0.01392	0.00241	0.3469	T	C	7.65275e-09	257841	8.77996e-05	22.6401
rs11734970	-0.01332	0.00231	0.5306	T	C	8.10626e-09	257841	8.83789e-05	22.7896
rs960658	-0.01372	0.00238	0.6241	A	G	8.18004e-09	257841	8.83212e-05	22.7746
rs10161336	-0.0132	0.00229	0.4881	G	A	8.20499e-09	257841	8.70707e-05	22.4522
rs75853460	-0.02087	0.00363	0.92347	A	G	8.96077e-09	257841	6.15644e-05	15.8747
rs8079781	0.01514	0.00265	0.7602	T	C	1.10866e-08	257841	8.35716e-05	21.5498
rs4750019	-0.01311	0.00229	0.5306	C	G	1.035e-08	257841	8.56142e-05	22.0766
rs76436554	-0.01435	0.00251	0.6922	C	G	1.08337e-08	257841	8.77473e-05	22.6267
rs16958559	-0.0157	0.00275	0.2007	T	G	1.13581e-08	257841	7.90836e-05	20.3925
rs59262126	-0.01418	0.00248	0.2925	A	G	1.07949e-08	257841	8.32214e-05	21.4595
rs4384309	-0.01316	0.00231	0.5204	A	G	1.21956e-08	257841	8.64487e-05	22.2918
rs180009	0.01655	0.0029	0.8027	T	C	1.15055e-08	257841	8.67574e-05	22.3714
rs17161026	-0.05651	0.00992	0.97959	A	G	1.2224e-08	257841	0.000127693	32.9285
rs1405238	0.01332	0.00234	0.3878	T	C	1.25334e-08	257841	8.42441e-05	21.7232
rs35494336	-0.01304	0.00229	0.4575	A	G	1.23862e-08	257841	8.44065e-05	21.7651
rs4954174	-0.01802	0.00318	0.1888	A	G	1.45602e-08	257841	9.94648e-05	25.6485
rs2141277	0.01297	0.00229	0.4728	G	A	1.48095e-08	257841	8.38615e-05	21.6246
rs287879	0.01413	0.0025	0.3112	A	G	1.58592e-08	257841	8.55947e-05	22.0715
rs232464	0.01541	0.00273	0.2398	C	T	1.6548e-08	257841	8.6579e-05	22.3254
rs4442732	-0.01333	0.00236	0.5969	A	G	1.62037e-08	257841	8.55076e-05	22.0491
rs6708545	0.01376	0.00244	0.3299	A	G	1.70699e-08	257841	8.37122e-05	21.5861
rs12899857	0.01315	0.00234	0.5544	C	T	1.91336e-08	257841	8.54378e-05	22.0311
rs1430055	0.0141	0.0025	0.3078	A	G	1.7005e-08	257841	8.47166e-05	21.8451
rs35463868	0.0222	0.00396	0.90986	A	C	2.06984e-08	257841	8.08403e-05	20.8455
rs6028085	-0.01463	0.00261	0.2483	T	C	2.07818e-08	257841	7.98987e-05	20.6027
rs73216832	0.01509	0.00269	0.2211	C	A	2.02718e-08	257841	7.84294e-05	20.2237
rs9347687	-0.01335	0.00238	0.3554	T	C	2.03213e-08	257841	8.16583e-05	21.0564
rs1873774	-0.01311	0.00234	0.5816	C	T	2.11204e-08	257841	8.36472e-05	21.5693
rs6553899	-0.0142	0.00254	0.318	G	A	2.2635e-08	257841	8.74618e-05	22.553
rs168290	-0.01431	0.00256	0.2398	T	C	2.27274e-08	257841	7.46597e-05	19.2516
rs950251	-0.01322	0.00237	0.568	T	A	2.43217e-08	257841	8.57679e-05	22.1162
rs72829857	0.01505	0.00269	0.2449	A	G	2.20882e-08	257841	8.37715e-05	21.6014
rs2383268	0.01289	0.00231	0.5476	A	C	2.40399e-08	257841	8.23231e-05	21.2279
rs9820604	0.01683	0.00301	0.8095	C	T	2.25295e-08	257841	8.73595e-05	22.5266
rs60716475	-0.02317	0.00416	0.93197	T	C	2.55161e-08	257841	6.80745e-05	17.5535
rs17883331	0.01602	0.00288	0.7585	A	G	2.65937e-08	257841	9.40216e-05	24.2447
rs58209041	-0.01528	0.00274	0.7483	A	C	2.45205e-08	257841	8.795e-05	22.6789
rs1498776	0.01384	0.00249	0.3044	G	T	2.7252e-08	257841	8.1116e-05	20.9166
rs6461532	-0.01272	0.00229	0.5255	G	C	2.78272e-08	257841	8.06888e-05	20.8064
rs11780023	0.01272	0.00229	0.4881	C	T	2.78272e-08	257841	8.08534e-05	20.8488
rs7027509	-0.01345	0.00243	0.3333	C	T	3.11265e-08	257841	8.03971e-05	20.7312
rs4633669	0.01366	0.00247	0.3095	T	C	3.19566e-08	257841	7.97546e-05	20.5655
rs11623285	0.01836	0.00332	0.1207	T	G	3.20011e-08	257841	7.15517e-05	18.4501
rs518839	0.01301	0.00235	0.6344	A	C	3.09157e-08	257841	7.85152e-05	20.2459
rs11545169	0.01731	0.00313	0.8571	T	G	3.1959e-08	257841	7.33986e-05	18.9264
rs6505095	0.01341	0.00243	0.3299	T	C	3.41869e-08	257841	7.95078e-05	20.5018
rs4964273	0.01263	0.00229	0.4966	T	G	3.48217e-08	257841	7.97548e-05	20.5655
rs10826869	0.01273	0.00231	0.5204	G	A	3.57161e-08	257841	8.08916e-05	20.8587
rs62018215	0.01743	0.00317	0.1276	C	T	3.83203e-08	257841	6.76381e-05	17.4409
rs6707735	0.01287	0.00235	0.3861	C	T	4.33586e-08	257841	7.85208e-05	20.2473
rs2994326	-0.01616	0.00295	0.1888	C	T	4.30243e-08	257841	7.99913e-05	20.6265
rs35929923	0.01443	0.00264	0.7466	A	G	4.6054e-08	257841	7.87875e-05	20.3161
rs10513799	0.01578	0.00289	0.7908	A	G	4.75578e-08	257841	8.23896e-05	21.245
rs985146	-0.01682	0.00308	0.818	C	T	4.73356e-08	257841	8.42377e-05	21.7216
rs13030879	0.01444	0.00264	0.7381	T	C	4.50806e-08	257841	8.06149e-05	20.7873

## Sheet: sTable 3
Supplementary Table3 Instrument SNPs for educational attainment
SNP	beta	se	eaf	other_allele	effect_allele	p	sample_size	R2	F
rs11917431	-0.02949	0.00142	0.6973	T	C	8.49906e-96	1131881	0.000367123	415.691
rs7029718	-0.02465	0.00134	0.5646	A	G	1.42679e-75	1131881	0.00029874	338.238
rs9375188	0.02293	0.00131	0.4966	C	T	1.33982e-68	1131881	0.00026288	297.627
rs17262885	-0.02423	0.00149	0.216	G	A	1.8441e-59	1131881	0.000198841	225.109
rs2309757	0.02138	0.00134	0.4031	T	C	2.62032e-57	1131881	0.000219968	249.032
rs1689510	-0.01985	0.00139	0.6565	C	G	2.89203e-46	1131881	0.00017771	201.182
rs34316	-0.01847	0.00134	0.5799	A	C	3.19992e-43	1131881	0.000166215	188.166
rs6449503	0.01794	0.00131	0.5	G	A	1.09276e-42	1131881	0.000160922	182.173
rs1008078	-0.0179	0.00134	0.4099	C	T	1.06086e-40	1131881	0.000155003	175.472
rs34305371	0.02972	0.00222	0.09694	G	A	7.16573e-41	1131881	0.000154649	175.071
rs2819336	0.01791	0.00136	0.3384	C	T	1.32133e-39	1131881	0.000143631	162.596
rs66568921	0.01809	0.00138	0.3639	T	G	2.93605e-39	1131881	0.000151501	171.506
rs11678980	0.01725	0.00132	0.5544	A	G	5.00475e-39	1131881	0.00014702	166.433
rs62057107	0.02087	0.00162	0.7636	T	C	5.63182e-38	1131881	0.000157249	178.015
rs73344830	-0.01703	0.00133	0.602	A	G	1.54697e-37	1131881	0.000138976	157.326
rs11082011	-0.01783	0.00139	0.352	T	C	1.15256e-37	1131881	0.000145027	164.177
rs35526560	0.01652	0.00131	0.4235	G	C	1.84379e-36	1131881	0.000133261	150.855
rs10773002	-0.01876	0.00151	0.7211	A	T	1.94018e-35	1131881	0.00014156	160.251
rs10189857	-0.01625	0.00132	0.4184	A	G	7.94245e-35	1131881	0.000128515	145.482
rs11588857	-0.01928	0.0016	0.7721	A	G	1.9395e-33	1131881	0.000130816	148.088
rs4787457	-0.01629	0.00136	0.3146	A	G	4.63696e-33	1131881	0.000114439	129.546
rs1455349	0.01554	0.00131	0.5408	G	A	1.85146e-32	1131881	0.000119942	135.776
rs7624274	0.01558	0.00132	0.4541	T	A	3.76504e-32	1131881	0.000120345	136.233
rs176218	-0.01895	0.00165	0.7993	T	G	1.57211e-30	1131881	0.000115214	130.423
rs12028010	-0.01789	0.00156	0.2228	T	C	1.91136e-30	1131881	0.000110841	125.472
rs11665242	0.01493	0.00132	0.5884	G	A	1.16284e-29	1131881	0.000107969	122.221
rs13428598	0.01523	0.00135	0.3793	C	T	1.61995e-29	1131881	0.000109218	123.635
rs113520408	0.01625	0.00147	0.2857	G	A	2.08677e-28	1131881	0.000107777	122.004
rs3897821	0.01519	0.00139	0.6497	G	A	8.46408e-28	1131881	0.000105026	118.89
rs750472	0.01428	0.00131	0.5	A	C	1.14294e-27	1131881	0.000101959	115.417
rs57352738	0.01765	0.00162	0.7721	A	T	1.21684e-27	1131881	0.000109632	124.104
rs10215082	-0.01433	0.00132	0.4388	G	A	1.86628e-27	1131881	0.000101136	114.486
rs7849487	0.01483	0.00138	0.3844	T	G	6.16354e-27	1131881	0.000104086	117.826
rs7683416	0.01387	0.00131	0.4048	C	T	3.39526e-26	1131881	9.27014e-05	104.937
rs76076331	-0.0201	0.00192	0.869	T	C	1.2022e-25	1131881	9.19842e-05	104.125
rs13240401	0.01664	0.0016	0.7517	C	T	2.47933e-25	1131881	0.000103361	117.005
rs2725370	-0.01485	0.00143	0.2891	C	T	2.91341e-25	1131881	9.06441e-05	102.607
rs9467804	-0.01353	0.00131	0.4303	C	T	5.25129e-25	1131881	8.97518e-05	101.597
rs12375949	-0.01358	0.00132	0.4303	C	T	7.99175e-25	1131881	9.04164e-05	102.35
rs12761761	0.01584	0.00155	0.2296	C	T	1.62418e-24	1131881	8.87623e-05	100.477
rs6704768	0.01341	0.00132	0.4796	A	G	3.01878e-24	1131881	8.97644e-05	101.612
rs11157930	0.01352	0.00134	0.619	T	G	6.14492e-24	1131881	8.62182e-05	97.597
rs9411332	0.0141	0.00141	0.6735	C	T	1.52397e-23	1131881	8.74357e-05	98.9753
rs4305732	-0.01366	0.00137	0.3027	G	A	2.04568e-23	1131881	7.87705e-05	89.1657
rs12506221	0.01313	0.00132	0.5442	T	G	2.59979e-23	1131881	8.55248e-05	96.8121
rs4719944	0.01298	0.00131	0.4541	T	C	3.82738e-23	1131881	8.35303e-05	94.5541
rs660001	0.01579	0.0016	0.7891	A	G	5.68689e-23	1131881	8.29856e-05	93.9375
rs72828517	0.01703	0.00173	0.1412	T	C	7.28094e-23	1131881	7.03374e-05	79.619
rs363096	0.01301	0.00132	0.5748	T	C	6.45317e-23	1131881	8.2736e-05	93.6549
rs2545795	0.01296	0.00132	0.4745	C	A	9.4024e-23	1131881	8.37624e-05	94.8168
rs902305	-0.01436	0.00148	0.2806	A	G	2.93616e-22	1131881	8.32524e-05	94.2395
rs60785803	0.01611	0.00166	0.1871	C	T	2.87585e-22	1131881	7.89463e-05	89.3648
rs7924036	0.01264	0.00131	0.5391	G	T	4.97076e-22	1131881	7.93963e-05	89.8741
rs62182993	-0.0137	0.00142	0.2653	G	A	5.01788e-22	1131881	7.31675e-05	82.8229
rs575113	0.01385	0.00144	0.2772	G	A	6.70873e-22	1131881	7.68672e-05	87.011
rs178184	-0.01457	0.00152	0.7364	T	G	9.19874e-22	1131881	8.24154e-05	93.2919
rs13010288	-0.0187	0.00195	0.8759	T	G	8.83042e-22	1131881	7.6022e-05	86.0543
rs4237133	0.01673	0.00176	0.8231	C	G	1.98742e-21	1131881	8.15084e-05	92.2652
rs17669337	0.01262	0.00133	0.5765	T	C	2.33884e-21	1131881	7.77681e-05	88.0309
rs9289300	-0.01692	0.00179	0.8163	C	T	3.30789e-21	1131881	8.58598e-05	97.1912
rs62442924	-0.01527	0.00162	0.8078	T	C	4.26327e-21	1131881	7.24045e-05	81.959
rs72962169	0.01682	0.00179	0.8503	T	C	5.6329e-21	1131881	7.20238e-05	81.5281
rs9882532	-0.01279	0.00136	0.3639	T	C	5.2322e-21	1131881	7.57318e-05	85.7258
rs61734410	-0.01414	0.0015	0.7228	T	C	4.23328e-21	1131881	8.01199e-05	90.6933
rs1964927	-0.01278	0.00136	0.6378	A	G	5.61096e-21	1131881	7.54614e-05	85.4196
rs72829857	0.01431	0.00154	0.2449	A	G	1.51121e-20	1131881	7.5736e-05	85.7305
rs2496482	-0.01257	0.00135	0.585	T	C	1.26502e-20	1131881	7.67193e-05	86.8436
rs56391344	0.01403	0.00151	0.2381	G	A	1.52285e-20	1131881	7.14172e-05	80.8414
rs9616947	-0.01257	0.00136	0.3537	C	T	2.40473e-20	1131881	7.22387e-05	81.7713
rs9655780	0.01617	0.00175	0.1718	A	G	2.46497e-20	1131881	7.44061e-05	84.2249
rs12962980	0.01555	0.00168	0.2211	G	C	2.12329e-20	1131881	8.32839e-05	94.2752
rs73581580	0.01912	0.00207	0.8537	A	G	2.54181e-20	1131881	9.13178e-05	103.37
rs6065080	0.01258	0.00136	0.6531	T	C	2.24493e-20	1131881	7.17093e-05	81.172
rs4467547	-0.01231	0.00134	0.5952	T	G	4.05578e-20	1131881	7.30213e-05	82.6573
rs12134151	-0.01203	0.00131	0.5221	G	C	4.18443e-20	1131881	7.22191e-05	81.7492
rs7175692	-0.01557	0.0017	0.8435	G	A	5.24662e-20	1131881	6.40039e-05	72.4493
rs17489649	0.01286	0.0014	0.6735	G	A	4.08805e-20	1131881	7.27332e-05	82.3312
rs12643771	-0.0129	0.00142	0.6888	T	C	1.0417e-19	1131881	7.13415e-05	80.7557
rs114468556	-0.03013	0.00332	0.97109	A	T	1.13364e-19	1131881	5.09725e-05	57.6976
rs79210963	0.01858	0.00205	0.1173	T	C	1.26429e-19	1131881	7.14879e-05	80.9214
rs3026996	0.01392	0.00154	0.716	C	A	1.58168e-19	1131881	7.88025e-05	89.2019
rs76577427	-0.01991	0.0022	0.1054	C	G	1.42968e-19	1131881	7.47553e-05	84.6203
rs4757957	0.01281	0.00142	0.6514	G	C	1.86165e-19	1131881	7.45252e-05	84.3598
rs10460095	0.01194	0.00132	0.4133	A	G	1.49044e-19	1131881	6.91385e-05	78.2619
rs63303162	-0.01187	0.00132	0.4235	A	G	2.41836e-19	1131881	6.87993e-05	77.8779
rs17563464	-0.01445	0.00161	0.2041	C	A	2.82952e-19	1131881	6.78371e-05	76.7886
rs7974852	-0.01179	0.00132	0.4626	A	C	4.19064e-19	1131881	6.91132e-05	78.2332
rs4691601	-0.01176	0.00131	0.4813	T	A	2.77999e-19	1131881	6.90521e-05	78.164
rs10940921	-0.01199	0.00134	0.5697	T	G	3.62765e-19	1131881	7.04833e-05	79.7841
rs10875121	-0.01576	0.00177	0.1429	C	G	5.38914e-19	1131881	6.08424e-05	68.8704
rs7920624	-0.01164	0.00131	0.4932	A	T	6.36361e-19	1131881	6.77323e-05	76.6699
rs7603132	-0.01471	0.00166	0.8452	A	G	7.89834e-19	1131881	5.66221e-05	64.093
rs4984541	-0.01389	0.00158	0.7585	G	A	1.48051e-18	1131881	7.06817e-05	80.0088
rs4726070	-0.01178	0.00134	0.3793	A	G	1.48175e-18	1131881	6.53409e-05	73.9628
rs2275641	-0.01196	0.00136	0.6446	C	G	1.44176e-18	1131881	6.5539e-05	74.1871
rs10761251	0.01214	0.00139	0.6293	T	A	2.46228e-18	1131881	6.87619e-05	77.8355
rs301793	0.01503	0.00171	0.1803	C	T	1.50262e-18	1131881	6.67727e-05	75.5836
rs2570497	0.01192	0.00136	0.3265	T	C	1.87265e-18	1131881	6.2489e-05	70.7344
rs7977614	0.01304	0.00149	0.3078	A	G	2.10204e-18	1131881	7.24578e-05	82.0195
rs1167827	-0.01164	0.00133	0.5663	A	G	2.09828e-18	1131881	6.65537e-05	75.3357
rs4848924	-0.01261	0.00144	0.7007	C	A	2.00614e-18	1131881	6.66959e-05	75.4967
rs11663602	-0.01278	0.00146	0.2568	C	A	2.06974e-18	1131881	6.23437e-05	70.5699
rs8058137	-0.01401	0.00161	0.2262	A	G	3.26479e-18	1131881	6.87112e-05	77.7781
rs12875339	-0.01184	0.00137	0.6446	C	A	5.50753e-18	1131881	6.42305e-05	72.7058
rs12790196	-0.01223	0.00141	0.318	C	T	4.18085e-18	1131881	6.48775e-05	73.4383
rs9556958	0.01134	0.00131	0.4711	T	C	4.8652e-18	1131881	6.4083e-05	72.5388
rs75177132	-0.02839	0.00329	0.96769	T	C	6.17937e-18	1131881	5.04004e-05	57.05
rs11732657	-0.01301	0.00151	0.7007	G	A	6.93979e-18	1131881	7.09943e-05	80.3627
rs17248751	-0.01362	0.00159	0.7602	G	A	1.07107e-17	1131881	6.76334e-05	76.558
rs717996	-0.01146	0.00134	0.6207	C	T	1.20724e-17	1131881	6.18392e-05	69.9988
rs6449674	0.01121	0.00131	0.5289	C	T	1.1559e-17	1131881	6.26221e-05	70.8851
rs488476	0.01153	0.00135	0.381	C	G	1.33364e-17	1131881	6.27053e-05	70.9793
rs3809634	-0.01206	0.00142	0.665	G	A	2.01444e-17	1131881	6.48024e-05	73.3532
rs56133507	0.01418	0.00166	0.8044	G	T	1.31726e-17	1131881	6.32737e-05	71.6227
rs11695105	-0.01111	0.00131	0.5204	T	C	2.23428e-17	1131881	6.16133e-05	69.7431
rs11081529	0.01226	0.00145	0.7432	C	T	2.78675e-17	1131881	5.73735e-05	64.9436
rs2644135	0.01166	0.00138	0.682	C	G	2.93116e-17	1131881	5.8971e-05	66.752
rs17048855	0.01165	0.00138	0.3248	G	A	3.11876e-17	1131881	5.95292e-05	67.3839
rs5754753	0.01226	0.00145	0.267	T	C	2.78675e-17	1131881	5.88337e-05	66.5965
rs12273435	0.01363	0.00163	0.8027	A	G	6.16831e-17	1131881	5.8844e-05	66.6082
rs61527214	-0.01112	0.00133	0.6054	A	G	6.22404e-17	1131881	5.90798e-05	66.8751
rs7326331	-0.01222	0.00146	0.2619	G	A	5.76853e-17	1131881	5.77329e-05	65.3504
rs2764684	-0.01444	0.00173	0.2041	T	C	7.0125e-17	1131881	6.77432e-05	76.6823
rs6731373	0.0116	0.00139	0.6633	A	G	7.10191e-17	1131881	6.01034e-05	68.0339
rs9529146	0.01301	0.00156	0.2007	C	T	7.44518e-17	1131881	5.43052e-05	61.4703
rs1469921	-0.01118	0.00134	0.6344	C	T	7.22556e-17	1131881	5.79806e-05	65.6309
rs4805531	-0.01206	0.00145	0.2721	A	G	9.00343e-17	1131881	5.76136e-05	65.2154
rs10057590	0.0109	0.00131	0.4983	C	A	8.75112e-17	1131881	5.94043e-05	67.2425
rs1747714	0.01078	0.00131	0.466	C	T	1.88771e-16	1131881	5.78355e-05	65.4666
rs737945	-0.01076	0.00132	0.4796	G	C	3.59393e-16	1131881	5.77924e-05	65.4178
rs56099375	0.01258	0.00154	0.2636	C	T	3.11392e-16	1131881	6.14399e-05	69.5468
rs2923424	-0.01096	0.00134	0.3741	A	G	2.85961e-16	1131881	5.62528e-05	63.6749
rs9853928	-0.01307	0.00161	0.2109	C	T	4.7388e-16	1131881	5.68578e-05	64.3598
rs1245829	-0.01081	0.00133	0.5476	T	A	4.37081e-16	1131881	5.78985e-05	65.5379
rs17502934	-0.01491	0.00184	0.1293	G	T	5.35053e-16	1131881	5.00556e-05	56.6597
rs12524795	0.01067	0.00132	0.4456	C	T	6.30201e-16	1131881	5.62506e-05	63.6725
rs11620355	-0.01843	0.00228	0.8844	A	G	6.30201e-16	1131881	6.94524e-05	78.6172
rs13163845	-0.01486	0.00184	0.8418	C	T	6.68782e-16	1131881	5.88143e-05	66.5746
rs34565142	-0.01443	0.00179	0.2041	C	T	7.53932e-16	1131881	6.76494e-05	76.5762
rs10892807	-0.01063	0.00132	0.3997	T	C	8.07689e-16	1131881	5.42249e-05	61.3794
rs7040995	-0.01055	0.00131	0.4949	C	G	8.05021e-16	1131881	5.56455e-05	62.9874
rs61778068	0.0281	0.0035	0.03912	A	T	9.86142e-16	1131881	5.93623e-05	67.1949
rs6715321	0.01062	0.00132	0.5408	T	C	8.59259e-16	1131881	5.60167e-05	63.4077
rs35039375	-0.01823	0.00228	0.09354	A	G	1.2893e-15	1131881	5.63572e-05	63.7931
rs4384309	-0.01048	0.00132	0.5204	A	G	2.03172e-15	1131881	5.48238e-05	62.0573
rs4320563	-0.01054	0.00133	0.466	A	G	2.28492e-15	1131881	5.5289e-05	62.5839
rs4673840	0.01425	0.00179	0.1633	T	C	1.70801e-15	1131881	5.54901e-05	62.8116
rs730384	-0.01046	0.00132	0.5442	A	G	2.29541e-15	1131881	5.42783e-05	61.4398
rs2860049	0.01065	0.00134	0.6139	T	G	1.89912e-15	1131881	5.37683e-05	60.8625
rs74415461	-0.01884	0.00238	0.93878	T	C	2.4534e-15	1131881	4.07989e-05	46.1814
rs111852224	0.01588	0.00201	0.1582	C	T	2.77792e-15	1131881	6.71655e-05	76.0284
rs660549	-0.01044	0.00132	0.5833	C	T	2.59275e-15	1131881	5.29842e-05	59.9749
rs34226552	-0.01061	0.00135	0.3895	G	A	3.86412e-15	1131881	5.3537e-05	60.6006
rs891793	-0.01033	0.00131	0.5629	G	C	3.13288e-15	1131881	5.25101e-05	59.4382
rs644279	-0.01027	0.00131	0.5527	C	T	4.51643e-15	1131881	5.21506e-05	59.0312
rs17565975	-0.01032	0.00132	0.5306	G	A	5.35917e-15	1131881	5.30518e-05	60.0513
rs4352658	-0.0188	0.0024	0.09014	C	T	4.75103e-15	1131881	5.79746e-05	65.624
rs7724301	-0.01179	0.00151	0.7466	C	T	5.8127e-15	1131881	5.25959e-05	59.5354
rs6697584	-0.01246	0.00159	0.7704	C	T	4.6336e-15	1131881	5.4923e-05	62.1696
rs4899012	-0.01044	0.00134	0.5799	G	C	6.64574e-15	1131881	5.31052e-05	60.1118
rs13219424	-0.01097	0.00141	0.6973	T	C	7.24433e-15	1131881	5.08014e-05	57.5039
rs66792787	0.01717	0.00221	0.07653	A	G	7.89642e-15	1131881	4.16702e-05	47.1675
rs9388490	0.01024	0.00132	0.4235	C	T	8.65682e-15	1131881	5.12015e-05	57.9569
rs80338163	0.03503	0.00451	0.02211	C	T	8.02502e-15	1131881	5.30627e-05	60.0637
rs4812697	-0.01936	0.0025	0.07483	T	G	9.6337e-15	1131881	5.18965e-05	58.7436
rs10951590	-0.0108	0.00139	0.3146	C	T	7.862e-15	1131881	5.03014e-05	56.938
rs78428793	-0.01243	0.00161	0.7755	A	G	1.15877e-14	1131881	5.37985e-05	60.8967
rs12604546	-0.01139	0.00148	0.267	C	T	1.40451e-14	1131881	5.078e-05	57.4797
rs7931563	0.01039	0.00135	0.3912	T	G	1.40067e-14	1131881	5.14203e-05	58.2045
rs79497057	-0.01206	0.00157	0.216	C	T	1.57201e-14	1131881	4.926e-05	55.7591
rs11138947	-0.01124	0.00146	0.267	T	C	1.37533e-14	1131881	4.94513e-05	55.9757
rs3751331	0.01037	0.00135	0.6327	A	G	1.57259e-14	1131881	4.99812e-05	56.5754
rs401526	0.01005	0.00131	0.4932	T	C	1.69658e-14	1131881	5.04919e-05	57.1536
rs55993110	-0.01345	0.00176	0.7959	C	G	2.13798e-14	1131881	5.87728e-05	66.5276
rs3735478	0.01106	0.00145	0.2857	G	T	2.3919e-14	1131881	4.99265e-05	56.5136
rs10193498	-0.0116	0.00152	0.2619	A	T	2.31896e-14	1131881	5.20232e-05	58.887
rs35929923	0.01152	0.00151	0.7466	A	G	2.36327e-14	1131881	5.02145e-05	56.8396
rs4298514	-0.01082	0.00143	0.2789	T	C	3.8361e-14	1131881	4.709e-05	53.3027
rs12602286	0.01495	0.00197	0.8861	G	T	3.22801e-14	1131881	4.51148e-05	51.0668
rs62340636	-0.01024	0.00135	0.3707	T	G	3.32013e-14	1131881	4.89227e-05	55.3773
rs12503522	0.011	0.00145	0.7517	T	C	3.29406e-14	1131881	4.51686e-05	51.1277
rs35919256	-0.01027	0.00136	0.398	A	C	4.30371e-14	1131881	5.05418e-05	57.2101
rs9267576	0.01407	0.00187	0.1156	G	T	5.30993e-14	1131881	4.04785e-05	45.8187
rs1866823	0.00991	0.00132	0.551	G	A	6.02323e-14	1131881	4.85932e-05	55.0043
rs2478208	-0.00986	0.00131	0.5	G	C	5.20318e-14	1131881	4.86098e-05	55.0231
rs11780023	0.00983	0.00131	0.4881	C	T	6.19859e-14	1131881	4.82871e-05	54.6578
rs11871429	0.01171	0.00156	0.7959	G	A	6.07708e-14	1131881	4.45498e-05	50.4272
rs6994287	-0.00999	0.00133	0.5799	A	G	5.85528e-14	1131881	4.86258e-05	55.0412
rs9929556	0.00987	0.00132	0.4439	T	G	7.58808e-14	1131881	4.80953e-05	54.4406
rs9886703	-0.01309	0.00176	0.1701	T	A	1.02609e-13	1131881	4.8377e-05	54.7596
rs13085461	-0.00975	0.00131	0.5255	C	G	9.8612e-14	1131881	4.74076e-05	53.6622
rs13015496	0.01256	0.00169	0.1684	G	C	1.07006e-13	1131881	4.41841e-05	50.0132
rs28503451	0.01038	0.0014	0.6854	T	C	1.22282e-13	1131881	4.64652e-05	52.5954
rs10745789	-0.00969	0.00131	0.4847	C	T	1.39352e-13	1131881	4.69041e-05	53.0922
rs7692359	0.01171	0.00158	0.2041	T	C	1.2498e-13	1131881	4.45498e-05	50.4272
rs12151248	0.01543	0.00209	0.8895	T	C	1.55024e-13	1131881	4.68026e-05	52.9774
rs12897542	-0.01202	0.00163	0.8146	G	A	1.65294e-13	1131881	4.36408e-05	49.3983
rs61997667	0.01342	0.00183	0.8486	T	C	2.24498e-13	1131881	4.62769e-05	52.3822
rs401966	-0.00984	0.00134	0.415	G	C	2.08416e-13	1131881	4.70137e-05	53.2163
rs7972246	-0.01007	0.00138	0.6684	T	C	2.94033e-13	1131881	4.49511e-05	50.8814
rs255053	0.01222	0.00167	0.8163	A	G	2.52887e-13	1131881	4.47849e-05	50.6933
rs9929762	0.00964	0.00132	0.5833	G	A	2.81358e-13	1131881	4.51751e-05	51.1351
rs8008382	-0.01042	0.00143	0.3129	C	T	3.17608e-13	1131881	4.66865e-05	52.8459
rs4766424	-0.01452	0.00199	0.91156	C	G	2.95388e-13	1131881	3.39936e-05	38.478
rs7321274	-0.01191	0.00164	0.1956	A	G	3.80858e-13	1131881	4.46369e-05	50.5259
rs2764261	0.00983	0.00135	0.5918	A	G	3.30174e-13	1131881	4.66858e-05	52.8452
rs4778058	0.00953	0.00131	0.5221	T	C	3.46911e-13	1131881	4.53217e-05	51.301
rs872676	-0.01013	0.0014	0.3418	T	C	4.63085e-13	1131881	4.6172e-05	52.2635
rs17110109	0.00978	0.00135	0.3776	T	C	4.34215e-13	1131881	4.49582e-05	50.8896
rs1464297	-0.00992	0.00137	0.6735	C	T	4.45796e-13	1131881	4.32787e-05	48.9884
rs1430039	0.01038	0.00144	0.3044	A	G	5.66408e-13	1131881	4.56277e-05	51.6474
rs16951626	-0.01057	0.00146	0.6735	C	T	4.49592e-13	1131881	4.91361e-05	55.6189
rs4086075	-0.00946	0.00131	0.4694	T	C	5.14649e-13	1131881	4.45782e-05	50.4594
rs2447097	-0.00948	0.00132	0.5306	T	G	6.87904e-13	1131881	4.47669e-05	50.673
rs77025239	-0.01302	0.00181	0.1088	G	A	6.32113e-13	1131881	3.28743e-05	37.2109
rs1391513	-0.01023	0.00142	0.6599	C	T	5.83748e-13	1131881	4.69749e-05	53.1724
rs1432007	0.00943	0.00131	0.4694	G	A	6.08905e-13	1131881	4.42959e-05	50.1398
rs2024568	0.01083	0.0015	0.7432	T	C	5.19876e-13	1131881	4.47701e-05	50.6766
rs2287838	-0.00945	0.00132	0.534	G	A	8.12138e-13	1131881	4.44448e-05	50.3084
rs6123924	0.01296	0.00181	0.8401	G	A	8.05471e-13	1131881	4.51252e-05	51.0786
rs11694904	0.01014	0.00141	0.3384	C	T	6.40883e-13	1131881	4.60396e-05	52.1137
rs57349798	-0.00952	0.00133	0.5408	A	G	8.19254e-13	1131881	4.50135e-05	50.9521
rs148683230	0.01341	0.00188	0.1241	G	A	9.82197e-13	1131881	3.90943e-05	44.2518
rs72622559	0.0111	0.00156	0.7602	T	C	1.11601e-12	1131881	4.49214e-05	50.8478
rs6917204	-0.01157	0.00162	0.2279	T	C	9.19991e-13	1131881	4.71102e-05	53.3255
rs1507010	0.00933	0.00131	0.4949	A	G	1.06266e-12	1131881	4.35199e-05	49.2614
rs13327482	-0.0122	0.00171	0.8469	G	A	9.71376e-13	1131881	3.85973e-05	43.6892
rs35606437	0.01053	0.00148	0.2925	G	A	1.12023e-12	1131881	4.58922e-05	51.9468
rs9359939	-0.01085	0.00153	0.2279	C	A	1.32663e-12	1131881	4.14293e-05	46.8949
rs115000530	0.02062	0.0029	0.06122	A	T	1.15753e-12	1131881	4.88725e-05	55.3204
rs252991	-0.0096	0.00136	0.6003	A	G	1.67918e-12	1131881	4.42257e-05	50.0604
rs12275127	-0.01216	0.00172	0.8214	A	T	1.55194e-12	1131881	4.33844e-05	49.108
rs13133213	-0.00925	0.00131	0.5204	A	G	1.65227e-12	1131881	4.271e-05	48.3447
rs12024366	0.01094	0.00155	0.75	G	A	1.68838e-12	1131881	4.48814e-05	50.8025
rs6034019	-0.00995	0.00141	0.3316	G	A	1.70457e-12	1131881	4.38861e-05	49.676
rs112806496	0.01645	0.00233	0.08503	C	G	1.664e-12	1131881	4.21057e-05	47.6606
rs74747621	-0.01459	0.00207	0.8827	T	C	1.81105e-12	1131881	4.4081e-05	49.8966
rs12409811	-0.01	0.00142	0.2653	C	T	1.89155e-12	1131881	3.89832e-05	44.126
rs12477385	-0.011	0.00156	0.7738	T	G	1.77277e-12	1131881	4.23581e-05	47.9463
rs80257979	-0.0262	0.00373	0.95918	G	T	2.15406e-12	1131881	5.37534e-05	60.8456
rs8004294	-0.01587	0.00226	0.91667	G	A	2.18521e-12	1131881	3.84767e-05	43.5527
rs175325	-0.00936	0.00134	0.5816	T	A	2.84705e-12	1131881	4.26381e-05	48.2632
rs2197012	0.00941	0.00134	0.381	C	A	2.18108e-12	1131881	4.17662e-05	47.2762
rs34316274	-0.01079	0.00154	0.2517	A	G	2.44365e-12	1131881	4.38563e-05	49.6422
rs73191311	-0.0097	0.00139	0.3112	G	A	2.98524e-12	1131881	4.03372e-05	45.6587
rs303752	-0.00931	0.00133	0.3673	G	A	2.55963e-12	1131881	4.02854e-05	45.6001
rs56794817	-0.01244	0.00178	0.8605	A	G	2.77318e-12	1131881	3.71532e-05	42.0545
rs604781	0.01151	0.00165	0.8231	T	C	3.04227e-12	1131881	3.85799e-05	43.6695
rs2034631	-0.0097	0.00139	0.3656	T	C	2.98524e-12	1131881	4.36458e-05	49.404
rs7041702	0.0104	0.00149	0.2551	A	G	2.95462e-12	1131881	4.1106e-05	46.5289
rs72944064	0.01042	0.0015	0.2432	T	C	3.74018e-12	1131881	3.99678e-05	45.2405
rs7798739	-0.00945	0.00136	0.3333	T	A	3.69114e-12	1131881	3.9688e-05	44.9238
rs4589766	-0.02153	0.0031	0.04082	A	G	3.78028e-12	1131881	3.62987e-05	41.0872
rs1329125	0.0097	0.0014	0.6786	T	C	4.25112e-12	1131881	4.10424e-05	46.457
rs13212041	-0.01134	0.00163	0.2143	T	C	3.47459e-12	1131881	4.33047e-05	49.0178
rs1738050	0.00936	0.00135	0.4048	C	G	4.11038e-12	1131881	4.22168e-05	47.7863
rs2426132	-0.0091	0.00131	0.5272	C	G	3.74288e-12	1131881	4.12825e-05	46.7287
rs139244147	0.01911	0.00277	0.95408	A	G	5.24005e-12	1131881	3.19991e-05	36.2203
rs17742342	0.01133	0.00164	0.2211	A	C	4.89679e-12	1131881	4.4214e-05	50.0472
rs72828224	0.01256	0.00182	0.1361	A	G	5.16018e-12	1131881	3.70963e-05	41.9901
rs6857629	-0.01045	0.00152	0.2347	G	A	6.19899e-12	1131881	3.9229e-05	44.4042
rs17097461	-0.01695	0.00246	0.07313	T	C	5.56968e-12	1131881	3.89479e-05	44.086
rs75751670	0.01686	0.00245	0.05782	G	A	5.91704e-12	1131881	3.09711e-05	35.0567
rs2031496	0.00912	0.00133	0.6293	C	T	7.02514e-12	1131881	3.88061e-05	43.9255
rs6534338	0.00978	0.00142	0.3248	C	T	5.68517e-12	1131881	4.19523e-05	47.487
rs114192810	0.03232	0.00471	0.01871	T	G	6.79051e-12	1131881	3.83569e-05	43.4171
rs1890132	-0.00985	0.00144	0.648	C	T	7.90398e-12	1131881	4.42609e-05	50.1002
rs34389480	-0.00897	0.00131	0.5255	A	C	7.52419e-12	1131881	4.01258e-05	45.4194
rs11724690	-0.00988	0.00145	0.6803	T	G	9.50584e-12	1131881	4.24607e-05	48.0624
rs155943	-0.00895	0.00131	0.517	A	T	8.37032e-12	1131881	4.0005e-05	45.2826
rs68145588	-0.0131	0.00192	0.1259	G	T	8.92104e-12	1131881	3.77711e-05	42.7539
rs2023016	0.01095	0.00161	0.8027	G	C	1.03721e-11	1131881	3.79786e-05	42.9888
rs7449561	0.01065	0.00156	0.267	G	A	8.67552e-12	1131881	4.43961e-05	50.2532
rs7250367	-0.0116	0.00171	0.1786	A	G	1.17197e-11	1131881	3.94805e-05	44.6889
rs2193255	-0.00895	0.00132	0.5187	A	C	1.19924e-11	1131881	3.99952e-05	45.2716
rs12623702	-0.00915	0.00135	0.3656	A	G	1.22038e-11	1131881	3.88366e-05	43.9601
rs12438177	-0.00922	0.00136	0.6327	A	G	1.20666e-11	1131881	3.95103e-05	44.7227
rs4846724	-0.00889	0.00131	0.5085	A	G	1.15078e-11	1131881	3.95046e-05	44.7162
rs4289133	0.00888	0.00131	0.4507	C	A	1.21324e-11	1131881	3.90439e-05	44.1947
rs4557224	-0.00885	0.00131	0.5187	C	T	1.42123e-11	1131881	3.91065e-05	44.2655
rs474210	0.00886	0.00131	0.5119	A	C	1.34829e-11	1131881	3.92276e-05	44.4026
rs4780563	0.01225	0.00181	0.8282	A	G	1.30615e-11	1131881	4.27032e-05	48.3369
rs9977306	-0.01072	0.00159	0.7687	A	G	1.56072e-11	1131881	4.08651e-05	46.2562
rs2134063	0.01207	0.00179	0.8248	G	A	1.55131e-11	1131881	4.21044e-05	47.6591
rs4294650	0.00954	0.00142	0.3027	C	T	1.83844e-11	1131881	3.84201e-05	43.4886
rs7659227	-0.00934	0.00139	0.6837	G	A	1.82444e-11	1131881	3.77301e-05	42.7076
rs11130380	-0.00899	0.00134	0.398	T	G	1.96023e-11	1131881	3.87283e-05	43.8375
rs42210	-0.00971	0.00145	0.7092	G	C	2.13395e-11	1131881	3.88894e-05	44.0198
rs4915735	0.01258	0.00188	0.1276	G	A	2.20911e-11	1131881	3.52336e-05	39.8816
rs6546856	-0.01015	0.00152	0.2194	T	C	2.42835e-11	1131881	3.5288e-05	39.9432
rs12123293	0.00914	0.00137	0.6599	C	T	2.53145e-11	1131881	3.74979e-05	42.4447
rs138385919	-0.01003	0.00151	0.2483	T	G	3.08649e-11	1131881	3.75537e-05	42.5079
rs2852349	-0.00871	0.00131	0.5238	C	T	2.95382e-11	1131881	3.78461e-05	42.8388
rs77719387	-0.0353	0.00533	0.01701	T	A	3.52245e-11	1131881	4.16709e-05	47.1684
rs9915356	-0.00872	0.00132	0.4507	A	G	3.94681e-11	1131881	3.76496e-05	42.6164
rs4667029	0.00886	0.00134	0.3878	C	G	3.79315e-11	1131881	3.72734e-05	42.1905
rs9529055	-0.00866	0.00131	0.4473	G	A	3.8254e-11	1131881	3.70812e-05	41.973
rs2297293	0.00937	0.00142	0.3129	G	C	4.15082e-11	1131881	3.77515e-05	42.7318
rs11201507	-0.00904	0.00137	0.6548	C	T	4.15226e-11	1131881	3.69442e-05	41.8179
rs2283076	0.0104	0.00158	0.7857	G	A	4.63293e-11	1131881	3.6423e-05	41.2279
rs6922300	-0.01008	0.00153	0.2143	G	A	4.45085e-11	1131881	3.42161e-05	38.7298
rs34059679	-0.0172	0.00262	0.94048	A	G	5.20729e-11	1131881	3.31207e-05	37.4899
rs6839719	0.0119	0.00182	0.8112	C	T	6.21549e-11	1131881	4.33764e-05	49.099
rs17882802	0.00866	0.00132	0.4252	G	A	5.35895e-11	1131881	3.66586e-05	41.4946
rs78648104	-0.01529	0.00234	0.90986	C	T	6.39556e-11	1131881	3.83475e-05	43.4064
rs137079	-0.01244	0.0019	0.8724	T	C	5.85598e-11	1131881	3.44538e-05	38.9989
rs9416018	-0.00885	0.00135	0.6241	G	A	5.54351e-11	1131881	3.67488e-05	41.5967
rs62124717	-0.01485	0.00227	0.09864	G	A	6.07623e-11	1131881	3.92134e-05	44.3865
rs10772644	-0.01357	0.00208	0.1071	C	G	6.84391e-11	1131881	3.52194e-05	39.8655
rs173003	0.00854	0.00131	0.4949	A	C	7.0738e-11	1131881	3.6462e-05	41.2721
rs140440467	-0.02694	0.00414	0.02721	A	G	7.65408e-11	1131881	3.84214e-05	43.49
rs1603460	-0.00863	0.00133	0.5765	T	G	8.65676e-11	1131881	3.63667e-05	41.1642
rs936496	-0.00879	0.00135	0.6173	G	A	7.45969e-11	1131881	3.65059e-05	41.3217
rs4904523	0.00852	0.00131	0.5408	A	G	7.83073e-11	1131881	3.60535e-05	40.8097
rs7650602	-0.00857	0.00132	0.5714	C	T	8.4466e-11	1131881	3.59736e-05	40.7192
rs3736166	0.00854	0.00132	0.5306	C	G	9.81996e-11	1131881	3.63292e-05	41.1218
rs17184549	0.01034	0.00159	0.7636	A	G	7.86581e-11	1131881	3.85997e-05	43.6919
rs1426619	0.00853	0.00132	0.4388	C	T	1.03245e-10	1131881	3.58354e-05	40.5628
rs7171405	0.00984	0.00153	0.7415	A	G	1.26457e-10	1131881	3.71186e-05	42.0154
rs7288964	0.00959	0.00149	0.2789	G	A	1.22468e-10	1131881	3.69923e-05	41.8723
rs11023764	-0.00885	0.00137	0.3214	A	G	1.04804e-10	1131881	3.41646e-05	38.6715
rs4728638	0.01205	0.00187	0.1173	C	T	1.1648e-10	1131881	3.00687e-05	34.0352
rs31940	-0.01215	0.00189	0.8656	A	G	1.28809e-10	1131881	3.43478e-05	38.8789
rs2885198	0.00844	0.00131	0.4983	G	A	1.17329e-10	1131881	3.56164e-05	40.3149
rs1939800	-0.00865	0.00135	0.5884	T	C	1.48015e-10	1131881	3.62418e-05	41.0229
rs11729053	-0.00946	0.00147	0.2772	A	G	1.2317e-10	1131881	3.58611e-05	40.5919
rs580652	-0.01414	0.0022	0.898	C	T	1.29914e-10	1131881	3.66273e-05	41.4592
rs3948495	-0.00855	0.00133	0.4082	G	T	1.28809e-10	1131881	3.53191e-05	39.9784
rs4328757	0.00862	0.00134	0.6514	C	T	1.25245e-10	1131881	3.37458e-05	38.1974
rs13261773	-0.01158	0.00181	0.8367	C	G	1.57642e-10	1131881	3.6644e-05	41.4781
rs569453	0.00858	0.00134	0.4082	G	A	1.52368e-10	1131881	3.55674e-05	40.2595
rs4615814	-0.01423	0.00222	0.90476	C	T	1.45606e-10	1131881	3.48974e-05	39.501
rs793191	-0.00955	0.00149	0.7636	G	A	1.46097e-10	1131881	3.29268e-05	37.2704
rs12054166	-0.00954	0.00149	0.25	C	G	1.52668e-10	1131881	3.41294e-05	38.6316
rs1107871	0.00841	0.00132	0.4422	A	G	1.8754e-10	1131881	3.48915e-05	39.4943
rs382196	0.0086	0.00135	0.6548	T	G	1.88572e-10	1131881	3.34354e-05	37.8461
rs2964252	0.009	0.00141	0.3044	G	A	1.73676e-10	1131881	3.4302e-05	38.827
rs11003463	0.0087	0.00136	0.6293	G	T	1.58398e-10	1131881	3.53142e-05	39.9728
rs35168133	0.00911	0.00143	0.3112	G	A	1.88254e-10	1131881	3.55795e-05	40.2731
rs743316	0.01023	0.00161	0.818	C	T	2.09736e-10	1131881	3.11606e-05	35.2711
rs806816	-0.00959	0.00151	0.2398	A	T	2.13929e-10	1131881	3.35308e-05	37.9541
rs36119825	-0.00835	0.00132	0.5306	A	G	2.51993e-10	1131881	3.47307e-05	39.3123
rs76246107	0.01519	0.0024	0.90816	A	G	2.46489e-10	1131881	3.84893e-05	43.5669
rs10803194	-0.00844	0.00134	0.4116	A	G	3.00525e-10	1131881	3.45035e-05	39.0551
rs62155350	0.03108	0.00492	0.02041	G	A	2.66563e-10	1131881	3.8626e-05	43.7216
rs2196983	-0.00924	0.00146	0.7364	G	A	2.47128e-10	1131881	3.31462e-05	37.5187
rs12981405	-0.0111	0.00176	0.1599	C	T	2.8483e-10	1131881	3.31021e-05	37.4688
rs4924813	0.01238	0.00196	0.8571	A	G	2.67854e-10	1131881	3.75435e-05	42.4963
rs698724	0.01051	0.00167	0.182	T	G	3.1056e-10	1131881	3.28897e-05	37.2284
rs4246793	-0.00949	0.00151	0.2568	A	G	3.28343e-10	1131881	3.43766e-05	38.9115
rs11723207	-0.00881	0.0014	0.6684	T	C	3.11675e-10	1131881	3.44059e-05	38.9446
rs2212430	-0.00905	0.00144	0.2891	C	T	3.2844e-10	1131881	3.36654e-05	38.1064
rs6738860	0.00826	0.00132	0.5544	A	T	3.91008e-10	1131881	3.371e-05	38.1569
rs11894424	-0.01926	0.00307	0.05612	A	C	3.52759e-10	1131881	3.92986e-05	44.483
rs72486027	0.0095	0.00152	0.7211	T	C	4.10453e-10	1131881	3.63012e-05	41.0901
rs12515392	0.01007	0.00161	0.2143	G	A	3.98387e-10	1131881	3.41482e-05	38.653
rs6466819	-0.0085	0.00136	0.3622	G	A	4.10453e-10	1131881	3.33811e-05	37.7846
rs7419274	0.00998	0.0016	0.7551	T	C	4.44619e-10	1131881	3.6837e-05	41.6966
rs34807077	-0.01123	0.0018	0.8282	A	C	4.4069e-10	1131881	3.58879e-05	40.6222
rs2436760	-0.02465	0.00396	0.02721	T	C	4.82332e-10	1131881	3.21671e-05	36.4104
rs912883	-0.00871	0.0014	0.3214	T	C	4.92648e-10	1131881	3.30922e-05	37.4576
rs28612075	0.01059	0.00171	0.2126	T	A	5.90363e-10	1131881	3.75475e-05	42.5008
rs13034294	-0.0081	0.00131	0.4711	A	G	6.28126e-10	1131881	3.26954e-05	37.0085
rs10789934	-0.01253	0.00204	0.131	G	A	8.14084e-10	1131881	3.57457e-05	40.4612
rs11598765	0.01012	0.00165	0.7993	A	G	8.60566e-10	1131881	3.28585e-05	37.1931
rs6977237	-0.00805	0.00131	0.5425	T	C	7.99443e-10	1131881	3.21672e-05	36.4105
rs17148998	-0.00995	0.00162	0.801	A	G	8.15015e-10	1131881	3.15618e-05	35.7253
rs7933262	-0.00839	0.00137	0.6565	T	C	9.12047e-10	1131881	3.17479e-05	35.936
rs10080647	0.01152	0.00188	0.1276	C	A	8.91811e-10	1131881	2.95462e-05	33.4437
rs7763181	0.00818	0.00134	0.4201	C	T	1.03137e-09	1131881	3.26019e-05	36.9026
rs73055556	0.01156	0.0019	0.148	G	A	1.17067e-09	1131881	3.37013e-05	38.1471
rs2195041	-0.00806	0.00133	0.6003	A	G	1.35994e-09	1131881	3.11747e-05	35.2871
rs10810147	0.00807	0.00133	0.3724	G	A	1.2978e-09	1131881	3.04418e-05	34.4574
rs1861786	0.00815	0.00135	0.6361	A	G	1.5697e-09	1131881	3.07505e-05	34.807
rs7080838	-0.00799	0.00132	0.5425	C	T	1.42146e-09	1131881	3.16894e-05	35.8697
rs329124	-0.00798	0.00132	0.5748	G	A	1.48989e-09	1131881	3.11276e-05	35.2338
rs2469226	0.00946	0.00157	0.2279	T	A	1.68611e-09	1131881	3.14942e-05	35.6487
rs7167841	-0.00914	0.00152	0.7432	G	A	1.81944e-09	1131881	3.18877e-05	36.0942
rs6550259	0.00874	0.00146	0.7313	A	G	2.14666e-09	1131881	3.00204e-05	33.9805
rs7894722	-0.00812	0.00135	0.602	T	C	1.80092e-09	1131881	3.15952e-05	35.7631
rs34814382	0.01251	0.00209	0.8912	A	C	2.15533e-09	1131881	3.03493e-05	34.3528
rs875837	-0.00991	0.00166	0.2041	G	A	2.37429e-09	1131881	3.19065e-05	36.1154
rs4242099	-0.00786	0.00132	0.5884	A	G	2.60796e-09	1131881	2.99242e-05	33.8716
rs7008697	0.00798	0.00134	0.6259	A	G	2.59716e-09	1131881	2.98214e-05	33.7553
rs7150282	0.01293	0.00217	0.8793	T	C	2.54524e-09	1131881	3.54872e-05	40.1686
rs2183271	0.00826	0.00138	0.6122	C	T	2.15717e-09	1131881	3.2396e-05	36.6695
rs2055940	0.00835	0.0014	0.3299	G	A	2.45706e-09	1131881	3.08265e-05	34.893
rs12146618	0.00784	0.00132	0.449	C	T	2.86078e-09	1131881	3.04131e-05	34.4249
rs13259607	-0.01308	0.0022	0.90986	T	C	2.75691e-09	1131881	2.80632e-05	31.7651
rs77989568	-0.00919	0.00155	0.2279	G	C	3.04725e-09	1131881	2.97221e-05	33.6428
rs4662711	0.00785	0.00133	0.5646	A	G	3.58565e-09	1131881	3.02969e-05	34.2935
rs6550835	0.00824	0.0014	0.6973	A	G	3.96338e-09	1131881	2.86627e-05	32.4436
rs736281	-0.0079	0.00134	0.619	T	C	3.73498e-09	1131881	2.94374e-05	33.3206
rs11653144	-0.00815	0.00138	0.3435	C	T	3.50946e-09	1131881	2.99576e-05	33.9094
rs9516120	0.00956	0.00162	0.2347	G	A	3.60792e-09	1131881	3.28315e-05	37.1625
rs741813	0.00778	0.00132	0.466	A	T	3.77096e-09	1131881	3.01243e-05	34.098
rs2269957	-0.008	0.00136	0.3435	A	C	4.04475e-09	1131881	2.8865e-05	32.6726
rs77106231	-0.02431	0.00413	0.02211	A	C	3.9518e-09	1131881	2.55552e-05	28.9261
rs6823423	0.00771	0.00131	0.4983	C	T	3.96862e-09	1131881	2.97217e-05	33.6424
rs10864043	-0.00917	0.00156	0.1701	G	A	4.14739e-09	1131881	2.3741e-05	26.8726
rs11535405	-0.00819	0.00139	0.7024	G	A	3.8135e-09	1131881	2.80424e-05	31.7415
rs7637427	-0.00877	0.00149	0.2687	T	C	3.95879e-09	1131881	3.02268e-05	34.2141
rs1220779	-0.00771	0.00131	0.4524	G	A	3.96862e-09	1131881	2.94527e-05	33.3378
rs2377687	0.00849	0.00145	0.7211	A	C	4.76515e-09	1131881	2.89927e-05	32.8172
rs72802696	-0.02571	0.00438	0.02211	A	G	4.36155e-09	1131881	2.85833e-05	32.3538
rs9322589	-0.00936	0.0016	0.1769	G	A	4.91573e-09	1131881	2.5513e-05	28.8784
rs893522	0.01345	0.0023	0.91667	C	A	4.98039e-09	1131881	2.76369e-05	31.2825
rs283271	-0.00819	0.00141	0.3214	G	A	6.3031e-09	1131881	2.92589e-05	33.1185
rs2131167	0.00767	0.00132	0.4405	G	A	6.22471e-09	1131881	2.89979e-05	32.8231
rs13402497	-0.00761	0.00131	0.5017	T	A	6.27869e-09	1131881	2.89557e-05	32.7753
rs34190234	-0.00774	0.00133	0.5867	C	A	5.90067e-09	1131881	2.90532e-05	32.8856
rs6752813	-0.0082	0.00141	0.3333	T	G	6.04158e-09	1131881	2.9883e-05	33.8249
rs42302	-0.00798	0.00138	0.6752	A	G	7.3551e-09	1131881	2.79309e-05	31.6152
rs12665391	-0.00883	0.00153	0.733	C	T	7.86894e-09	1131881	3.05187e-05	34.5446
rs143743568	-0.01077	0.00186	0.8639	A	G	7.02514e-09	1131881	2.72761e-05	30.8741
rs34394051	0.01053	0.00182	0.1599	A	G	7.22049e-09	1131881	2.97897e-05	33.7193
rs12909095	0.00913	0.00158	0.25	A	G	7.5378e-09	1131881	3.12588e-05	35.3823
rs3808645	0.01041	0.0018	0.1667	T	C	7.32347e-09	1131881	3.01071e-05	34.0786
rs1045626	-0.00758	0.00132	0.5357	T	C	9.33306e-09	1131881	2.85817e-05	32.352
rs7012546	-0.00765	0.00133	0.5799	T	C	8.82566e-09	1131881	2.8514e-05	32.2754
rs2989476	0.00763	0.00133	0.4082	G	C	9.64581e-09	1131881	2.81272e-05	31.8375
rs10175680	0.00755	0.00131	0.4456	C	A	8.24563e-09	1131881	2.81639e-05	31.879
rs2801496	-0.00803	0.0014	0.6565	G	C	9.71022e-09	1131881	2.90819e-05	32.9181
rs932879	0.00756	0.00132	0.4524	T	A	1.02058e-08	1131881	2.83178e-05	32.0532
rs11175258	-0.0091	0.00159	0.7806	A	G	1.04493e-08	1131881	2.83647e-05	32.1063
rs4900716	0.01537	0.00268	0.92177	A	C	9.74694e-09	1131881	3.40701e-05	38.5646
rs138056327	-0.01561	0.00272	0.04422	C	T	9.52538e-09	1131881	2.05974e-05	23.3142
rs11211123	-0.00901	0.00157	0.7636	A	G	9.53196e-09	1131881	2.93085e-05	33.1746
rs4388514	-0.01206	0.00211	0.8963	C	G	1.09292e-08	1131881	2.70369e-05	30.6033
rs9902820	-0.00764	0.00134	0.631	C	A	1.18763e-08	1131881	2.71814e-05	30.7669
rs12376674	0.01119	0.00196	0.1037	A	C	1.13519e-08	1131881	2.32767e-05	26.3471
rs533123	0.00956	0.00167	0.1803	A	G	1.03708e-08	1131881	2.70145e-05	30.5779
rs17348586	0.01329	0.00233	0.8997	G	A	1.17122e-08	1131881	3.18771e-05	36.0822
rs9363753	-0.00964	0.00169	0.7874	T	C	1.16931e-08	1131881	3.11131e-05	35.2173
rs307913	0.01062	0.00187	0.8503	G	A	1.3537e-08	1131881	2.87126e-05	32.5002
rs4291791	-0.00769	0.00135	0.5986	A	C	1.22438e-08	1131881	2.84182e-05	32.1669
rs9643994	0.00862	0.00152	0.2449	T	C	1.41923e-08	1131881	2.74813e-05	31.1064
rs10192119	0.00995	0.00176	0.8418	G	T	1.57296e-08	1131881	2.63689e-05	29.8472
rs74411049	-0.01868	0.00331	0.96939	T	C	1.66623e-08	1131881	2.07084e-05	23.4398
rs9816054	0.00813	0.00144	0.7347	C	T	1.64383e-08	1131881	2.57667e-05	29.1655
rs12676895	-0.00847	0.00151	0.2313	A	G	2.0318e-08	1131881	2.55111e-05	28.8762
rs12516990	-0.00902	0.00161	0.1905	G	C	2.11301e-08	1131881	2.50931e-05	28.4031
rs10757463	-0.00736	0.00131	0.4796	G	A	1.92822e-08	1131881	2.70397e-05	30.6065
rs17732878	0.00902	0.00161	0.1905	T	C	2.11301e-08	1131881	2.50931e-05	28.4031
rs7321285	-0.00915	0.00163	0.1888	C	A	1.98278e-08	1131881	2.5645e-05	29.0277
rs4272628	-0.00731	0.00131	0.5697	G	A	2.40308e-08	1131881	2.61989e-05	29.6547
rs162445	0.01353	0.00243	0.1054	G	A	2.57826e-08	1131881	3.45219e-05	39.076
rs2929032	-0.00731	0.00131	0.4694	G	A	2.40308e-08	1131881	2.6618e-05	30.1291
rs1516886	-0.00931	0.00167	0.784	C	G	2.47743e-08	1131881	2.93562e-05	33.2286
rs35539723	-0.00739	0.00133	0.4031	A	G	2.7541e-08	1131881	2.62805e-05	29.7471
rs11925699	0.00727	0.00131	0.5646	A	G	2.86294e-08	1131881	2.59853e-05	29.413
rs197420	0.00886	0.0016	0.7976	C	G	3.0682e-08	1131881	2.5345e-05	28.6883
rs6459818	-0.00735	0.00133	0.4133	A	G	3.27025e-08	1131881	2.61991e-05	29.655
rs11564708	0.0091	0.00165	0.1973	C	G	3.4848e-08	1131881	2.62297e-05	29.6896
rs66983327	-0.00773	0.0014	0.6616	A	G	3.36255e-08	1131881	2.67556e-05	30.2849
rs10169594	-0.00748	0.00136	0.3639	T	C	3.79791e-08	1131881	2.59024e-05	29.3192
rs4685448	0.00723	0.00132	0.5986	A	G	4.31931e-08	1131881	2.51201e-05	28.4336
rs6443703	0.008	0.00146	0.2976	G	A	4.26645e-08	1131881	2.67564e-05	30.2858
rs75141555	-0.00882	0.00161	0.2364	G	A	4.29527e-08	1131881	2.80854e-05	31.7902
rs10913420	0.00947	0.00173	0.1599	C	T	4.40018e-08	1131881	2.4094e-05	27.2722
rs145702246	-0.02404	0.00439	0.01871	A	T	4.34846e-08	1131881	2.12212e-05	24.0203
rs62381574	0.00809	0.00148	0.2755	G	A	4.59744e-08	1131881	2.61268e-05	29.5732
rs895960	-0.0089	0.00163	0.182	G	A	4.75806e-08	1131881	2.35849e-05	26.6959
rs6088621	-0.00735	0.00135	0.4388	T	C	5.19673e-08	1131881	2.66066e-05	30.1162

## Sheet: sTable 4
Supplementary Table4 Instrument SNPs for highest-level math class completed
SNP	beta	se	eaf	other_allele	effect_allele	p	sample_size	R2	F
rs1873625	-0.03418	0.00178	0.6973	A	C	3.54421e-82	430445	0.000493181	212.391
rs1487445	0.02943	0.00165	0.4966	C	T	3.68938e-71	430445	0.000433042	186.481
rs7029718	-0.02494	0.00168	0.5646	A	G	7.46892e-50	430445	0.00030581	131.674
rs2309757	0.02246	0.00169	0.4031	T	C	2.64788e-40	430445	0.000242753	104.517
rs4500960	0.02119	0.00165	0.5306	T	C	9.48569e-38	430445	0.000223667	96.2975
rs1131017	-0.02138	0.00168	0.5782	C	G	4.22978e-37	430445	0.000222962	95.9937
rs11864750	-0.02157	0.0017	0.3367	A	T	6.87167e-37	430445	0.000207818	89.4724
rs6704768	0.02098	0.00166	0.4796	A	G	1.29412e-36	430445	0.000219714	94.5951
rs12028010	-0.02456	0.00197	0.2228	T	C	1.12993e-35	430445	0.000208898	89.9376
rs40504	0.02073	0.00166	0.4184	C	G	8.68611e-36	430445	0.000209144	90.0433
rs9787076	0.02143	0.00175	0.3061	A	C	1.77111e-34	430445	0.00019509	83.9914
rs12790196	-0.02139	0.00177	0.318	C	T	1.27163e-33	430445	0.000198455	85.4407
rs4700393	0.01982	0.00165	0.5289	A	G	3.06871e-33	430445	0.00019576	84.28
rs35069269	-0.01971	0.00166	0.5102	G	A	1.62535e-32	430445	0.000194161	83.5916
rs1455349	0.01948	0.00165	0.5408	G	A	3.63182e-32	430445	0.000188472	81.1417
rs57352738	0.02367	0.00206	0.7721	A	T	1.47613e-30	430445	0.000197172	84.8879
rs73141547	0.0199	0.00173	0.352	A	T	1.27571e-30	430445	0.000180657	77.7764
rs1334297	0.02174	0.00189	0.784	G	A	1.27933e-30	430445	0.000160073	68.9135
rs750472	0.01881	0.00165	0.5	A	C	4.18119e-30	430445	0.000176908	76.1623
rs113520408	0.02071	0.00185	0.2857	G	A	4.3338e-29	430445	0.000175058	75.3655
rs10189857	-0.01853	0.00167	0.4184	A	G	1.31466e-28	430445	0.000167108	71.9424
rs17669337	0.01857	0.00168	0.5765	T	C	2.10664e-28	430445	0.000168386	72.4929
rs10922907	-0.01828	0.00166	0.4711	T	A	3.34316e-28	430445	0.000166521	71.6897
rs10846491	-0.02192	0.00199	0.7806	C	G	3.23266e-28	430445	0.00016458	70.8538
rs62057107	0.02196	0.002	0.7636	T	C	4.76924e-28	430445	0.000174104	74.9548
rs749694	0.0181	0.00165	0.4609	G	A	5.34512e-28	430445	0.000162803	70.0889
rs11588857	-0.02167	0.002	0.7721	A	G	2.34965e-27	430445	0.000165259	71.1464
rs2073526	-0.01772	0.00166	0.3929	A	G	1.3369e-26	430445	0.000149796	64.4882
rs2725370	-0.01912	0.00179	0.2891	C	T	1.24162e-26	430445	0.000150267	64.6909
rs35672602	-0.02022	0.00192	0.7381	C	T	6.20056e-26	430445	0.000158068	68.0499
rs4719944	0.01716	0.00166	0.4541	T	C	4.77564e-25	430445	0.000145992	62.8504
rs4245255	-0.01725	0.00167	0.5578	G	C	5.19158e-25	430445	0.000146793	63.1953
rs12962980	0.02173	0.00215	0.2211	G	C	5.14474e-24	430445	0.000162637	70.0174
rs66905828	-0.01775	0.00179	0.6701	C	A	3.53973e-23	430445	0.000139299	59.9687
rs3128341	-0.02016	0.00208	0.1752	C	T	3.25099e-22	430445	0.000117461	50.5662
rs2253837	0.01828	0.00189	0.6956	T	C	3.96715e-22	430445	0.00014151	60.9205
rs78498439	0.03149	0.00329	0.05442	G	A	1.05439e-21	430445	0.000102054	43.9331
rs171697	0.01675	0.00175	0.6565	G	C	1.05439e-21	430445	0.000126538	54.4743
rs9933256	0.01591	0.00167	0.5918	G	A	1.61978e-21	430445	0.000122298	52.6486
rs4848924	-0.01716	0.00181	0.7007	C	A	2.52673e-21	430445	0.00012351	53.1707
rs708915	0.01913	0.00203	0.818	A	T	4.35693e-21	430445	0.000108964	46.9081
rs12741781	0.01647	0.00175	0.6548	G	T	4.89439e-21	430445	0.00012263	52.7917
rs12534506	0.0156	0.00166	0.5561	A	T	5.58269e-21	430445	0.000120148	51.7232
rs73581580	0.02402	0.00256	0.8537	A	G	6.42359e-21	430445	0.00014412	62.0446
rs2748809	-0.01575	0.00168	0.5935	C	T	6.91758e-21	430445	0.000119694	51.5276
rs2764261	0.01593	0.0017	0.5918	A	G	7.21294e-21	430445	0.000122605	52.7811
rs13014982	-0.01619	0.00173	0.3707	G	A	8.09674e-21	430445	0.000122294	52.6469
rs114468556	-0.03989	0.00426	0.97109	A	T	7.68831e-21	430445	8.93441e-05	38.461
rs7624274	0.01551	0.00166	0.4541	T	A	9.33126e-21	430445	0.000119266	51.3435
rs4382592	-0.01656	0.00179	0.301	G	T	2.21578e-20	430445	0.000115397	49.6775
rs76076331	-0.02282	0.00247	0.869	T	C	2.49122e-20	430445	0.000118564	51.041
rs4981446	0.01564	0.00169	0.619	A	G	2.15361e-20	430445	0.000115377	49.6689
rs6030819	-0.01922	0.0021	0.1871	T	A	5.56923e-20	430445	0.000112369	48.374
rs9607805	0.01687	0.00184	0.6956	C	T	4.79743e-20	430445	0.000120521	51.8839
rs4958568	0.01698	0.00185	0.7092	A	G	4.37632e-20	430445	0.000118924	51.196
rs6869910	-0.01516	0.00166	0.4354	T	C	6.69168e-20	430445	0.000112995	48.6432
rs7683416	0.01489	0.00165	0.4048	C	T	1.80943e-19	430445	0.000106837	45.9923
rs575113	0.01634	0.00181	0.2772	G	A	1.75439e-19	430445	0.000106991	46.0583
rs17669543	-0.01773	0.00197	0.233	G	A	2.25718e-19	430445	0.000112357	48.3686
rs13428598	0.01531	0.0017	0.3793	C	T	2.13938e-19	430445	0.000110368	47.5126
rs35463868	0.02539	0.00286	0.90986	A	C	6.83047e-19	430445	0.000105742	45.5207
rs10761251	0.01542	0.00174	0.6293	T	A	7.8543e-19	430445	0.000110938	47.7576
rs9643911	0.01461	0.00165	0.4796	T	G	8.40255e-19	430445	0.000106548	45.8679
rs10940921	-0.01484	0.00168	0.5697	T	G	1.01602e-18	430445	0.000107973	46.4813
rs8058137	-0.01756	0.00199	0.2262	A	G	1.10323e-18	430445	0.000107944	46.469
rs12252384	0.01839	0.00208	0.2143	T	G	9.45722e-19	430445	0.000113887	49.0272
rs613872	0.01915	0.00217	0.1718	T	G	1.09573e-18	430445	0.000104358	44.9249
rs7504262	0.01545	0.00175	0.6531	A	G	1.06021e-18	430445	0.000108161	46.5622
rs12761761	0.01734	0.00197	0.2296	C	T	1.34363e-18	430445	0.000106369	45.7908
rs12875339	-0.01509	0.00172	0.6446	C	A	1.73573e-18	430445	0.000104332	44.9135
rs3736166	0.01445	0.00165	0.5306	C	G	1.99494e-18	430445	0.00010401	44.7751
rs76577427	-0.02506	0.00287	0.1054	C	G	2.50857e-18	430445	0.00011843	50.9834
rs882189	-0.01468	0.00169	0.6361	T	G	3.74137e-18	430445	9.97676e-05	42.9486
rs13240401	0.01742	0.00201	0.7517	C	T	4.44955e-18	430445	0.000113279	48.7655
rs76586805	-0.02483	0.00287	0.08163	T	C	5.07966e-18	430445	9.24381e-05	39.793
rs2630765	-0.01435	0.00166	0.5221	T	C	5.40044e-18	430445	0.00010276	44.2369
rs9556958	0.01426	0.00165	0.4711	T	C	5.50326e-18	430445	0.000101334	43.623
rs4760364	0.01518	0.00176	0.6599	G	A	6.40927e-18	430445	0.000103433	44.5265
rs2239647	-0.01426	0.00166	0.4541	C	A	8.66962e-18	430445	0.000100817	43.4003
rs4391701	0.01531	0.00178	0.7347	T	C	7.89394e-18	430445	9.13751e-05	39.3353
rs1167800	0.01434	0.00167	0.4592	A	G	8.94046e-18	430445	0.000102133	43.967
rs145060708	-0.03049	0.00355	0.06122	C	T	8.79341e-18	430445	0.000106857	46.0007
rs7122044	-0.01675	0.00195	0.2092	A	G	8.71636e-18	430445	9.28299e-05	39.9617
rs7603132	-0.018	0.0021	0.8452	A	G	1.02209e-17	430445	8.47824e-05	36.4971
rs9388490	0.01413	0.00166	0.4235	C	T	1.70888e-17	430445	9.74916e-05	41.9687
rs9616914	0.01413	0.00166	0.4133	G	A	1.70888e-17	430445	9.68269e-05	41.6825
rs1949226	-0.01429	0.00168	0.5901	T	A	1.80111e-17	430445	9.87866e-05	42.5262
rs12712269	0.01433	0.00168	0.6344	T	C	1.46649e-17	430445	9.52559e-05	41.0061
rs10985420	0.01424	0.00167	0.585	C	T	1.50262e-17	430445	9.84587e-05	42.385
rs11707501	-0.01891	0.00222	0.8146	C	T	1.62307e-17	430445	0.000108011	46.4975
rs11265835	-0.01403	0.00165	0.5374	A	C	1.84705e-17	430445	9.78698e-05	42.1315
rs17048855	0.01487	0.00175	0.3248	G	A	1.94314e-17	430445	9.69841e-05	41.7502
rs6687021	0.01432	0.00169	0.3997	C	G	2.38388e-17	430445	9.84053e-05	42.362
rs6559561	0.01756	0.00207	0.2024	C	A	2.19288e-17	430445	9.95577e-05	42.8582
rs11055991	0.01426	0.00168	0.6122	G	A	2.10051e-17	430445	9.6554e-05	41.565
rs1393578	0.01398	0.00165	0.5153	C	T	2.39713e-17	430445	9.76287e-05	42.0277
rs76500262	-0.01467	0.00175	0.6888	T	C	5.16582e-17	430445	9.2262e-05	39.7172
rs7175692	-0.01789	0.00215	0.8435	G	A	8.72756e-17	430445	8.44987e-05	36.375
rs2155292	0.01399	0.00168	0.6003	G	A	8.26504e-17	430445	9.39221e-05	40.4319
rs6687986	-0.01425	0.00171	0.5884	T	A	7.85975e-17	430445	9.83576e-05	42.3415
rs12552288	-0.01375	0.00166	0.4201	G	C	1.19977e-16	430445	9.21173e-05	39.6549
rs6475130	0.01373	0.00166	0.4881	T	G	1.32746e-16	430445	9.42031e-05	40.5529
rs62023121	0.01879	0.0023	0.8741	T	C	3.09503e-16	430445	7.77088e-05	33.4518
rs11729053	-0.01516	0.00186	0.2772	A	G	3.6231e-16	430445	9.20958e-05	39.6456
rs10193498	-0.0154	0.00189	0.2619	A	T	3.69539e-16	430445	9.169e-05	39.471
rs4237133	0.01783	0.00219	0.8231	C	G	3.90241e-16	430445	9.25791e-05	39.8537
rs1345278	-0.01361	0.00167	0.3946	C	T	3.64826e-16	430445	8.85005e-05	38.0978
rs4491180	0.01382	0.00169	0.6088	A	G	2.89758e-16	430445	9.09745e-05	39.1629
rs7659227	-0.01438	0.00177	0.6837	G	A	4.49975e-16	430445	8.9436e-05	38.5006
rs114192810	0.04983	0.00613	0.01871	T	G	4.33295e-16	430445	9.11765e-05	39.2499
rs8077038	0.0134	0.00165	0.4524	G	T	4.61551e-16	430445	8.89663e-05	38.2983
rs3751667	-0.01594	0.00197	0.2211	C	T	5.89971e-16	430445	8.75139e-05	37.673
rs73034263	-0.01656	0.00205	0.7993	G	C	6.58113e-16	430445	8.79848e-05	37.8758
rs12506221	0.01331	0.00166	0.5442	T	G	1.07418e-15	430445	8.78859e-05	37.8332
rs11692435	0.02474	0.00309	0.94898	A	G	1.18046e-15	430445	5.92689e-05	25.5134
rs3935685	0.01328	0.00166	0.449	T	C	1.24419e-15	430445	8.72618e-05	37.5645
rs1827540	-0.01319	0.00165	0.466	A	G	1.30694e-15	430445	8.65858e-05	37.2735
rs62183029	0.01439	0.00181	0.7381	A	G	1.86096e-15	430445	8.00575e-05	34.463
rs7228159	-0.01387	0.00174	0.3639	T	A	1.57059e-15	430445	8.90616e-05	38.3393
rs9915356	-0.01314	0.00165	0.4507	A	G	1.67056e-15	430445	8.54905e-05	36.8019
rs7236339	-0.0159	0.00201	0.1956	G	A	2.56465e-15	430445	7.95546e-05	34.2464
rs943262	-0.01306	0.00165	0.4354	C	G	2.46952e-15	430445	8.38582e-05	36.0992
rs518839	0.01337	0.00169	0.6344	A	C	2.54832e-15	430445	8.29205e-05	35.6955
rs17067481	-0.02039	0.00258	0.8741	C	T	2.72049e-15	430445	9.15064e-05	39.3919
rs6563164	-0.0192	0.00243	0.1412	G	A	2.76154e-15	430445	8.94045e-05	38.487
rs2078539	0.01407	0.00178	0.3384	A	G	2.69023e-15	430445	8.86429e-05	38.1591
rs6697584	-0.01593	0.00203	0.7704	C	T	4.25121e-15	430445	8.97738e-05	38.646
rs11732657	-0.01491	0.0019	0.7007	G	A	4.24858e-15	430445	9.32447e-05	40.1403
rs2837992	0.01332	0.0017	0.3759	C	T	4.67746e-15	430445	8.32463e-05	35.8358
rs6297	-0.01846	0.00236	0.1599	T	C	5.19766e-15	430445	9.15531e-05	39.412
rs57180764	-0.01516	0.00194	0.7721	G	A	5.5211e-15	430445	8.0881e-05	34.8175
rs7231696	-0.01482	0.00189	0.2653	A	C	4.46013e-15	430445	8.56197e-05	36.8576
rs9957365	0.01408	0.0018	0.6786	G	A	5.18989e-15	430445	8.64759e-05	37.2262
rs2093210	0.01311	0.00168	0.4201	T	C	6.01793e-15	430445	8.37416e-05	36.049
rs63303162	-0.01295	0.00166	0.4235	A	G	6.13189e-15	430445	8.18884e-05	35.2512
rs17075438	-0.0143	0.00184	0.733	A	G	7.74158e-15	430445	8.00419e-05	34.4562
rs6518723	0.01451	0.00186	0.2891	C	T	6.13819e-15	430445	8.65409e-05	37.2542
rs2279574	-0.01284	0.00165	0.4473	A	C	7.14896e-15	430445	8.1517e-05	35.0913
rs118134876	0.0271	0.0035	0.93878	T	C	9.72072e-15	430445	8.44162e-05	36.3394
rs7027509	-0.01332	0.00172	0.3333	C	T	9.61961e-15	430445	7.88505e-05	33.9433
rs56237759	-0.01563	0.00202	0.2194	A	G	1.01292e-14	430445	8.36784e-05	36.0218
rs7195605	0.01645	0.00213	0.8231	C	T	1.13619e-14	430445	7.88029e-05	33.9228
rs77483376	-0.028	0.00363	0.94218	G	A	1.22415e-14	430445	8.54197e-05	36.7715
rs9353651	0.01367	0.00177	0.7041	A	G	1.13477e-14	430445	7.78657e-05	33.5194
rs12367037	-0.013	0.00169	0.3963	G	A	1.44505e-14	430445	8.08653e-05	34.8107
rs6575340	-0.01322	0.00172	0.631	G	A	1.51751e-14	430445	8.13858e-05	35.0348
rs75973558	-0.01923	0.0025	0.119	A	G	1.44853e-14	430445	7.75374e-05	33.378
rs2038210	0.01449	0.00188	0.7313	A	G	1.2836e-14	430445	8.25144e-05	35.5207
rs7326331	-0.0143	0.00186	0.2619	G	A	1.49252e-14	430445	7.90593e-05	34.0332
rs11138947	-0.01406	0.00183	0.267	T	C	1.55333e-14	430445	7.73777e-05	33.3093
rs9763743	-0.01492	0.00195	0.7568	A	C	1.98985e-14	430445	8.19431e-05	35.2747
rs17346077	-0.02289	0.003	0.1003	A	G	2.34754e-14	430445	9.45628e-05	40.7077
rs78765360	0.01554	0.00204	0.2262	C	T	2.58342e-14	430445	8.45383e-05	36.392
rs1856765	-0.01263	0.00166	0.5476	G	A	2.77437e-14	430445	7.90356e-05	34.023
rs11780023	0.01257	0.00165	0.4881	C	T	2.57274e-14	430445	7.89577e-05	33.9895
rs55823627	-0.0161	0.00212	0.818	T	C	3.09366e-14	430445	7.71803e-05	33.2243
rs2237318	0.01335	0.00176	0.3163	C	T	3.31905e-14	430445	7.70828e-05	33.1823
rs17556717	0.0215	0.00284	0.1156	A	G	3.72012e-14	430445	9.45178e-05	40.6884
rs7654779	-0.01373	0.00181	0.6752	C	A	3.30862e-14	430445	8.26836e-05	35.5935
rs7254263	-0.01375	0.00182	0.2653	C	T	4.19037e-14	430445	7.37026e-05	31.7271
rs1933264	-0.0143	0.00189	0.233	T	C	3.84485e-14	430445	7.30892e-05	31.463
rs1831539	0.01245	0.00165	0.4643	T	C	4.50713e-14	430445	7.71062e-05	33.1924
rs72768092	0.01519	0.00202	0.2228	C	T	5.48593e-14	430445	7.99086e-05	34.3988
rs7190	0.01296	0.00172	0.6446	A	G	4.8877e-14	430445	7.69569e-05	33.1281
rs9882532	-0.01289	0.00171	0.3639	T	C	4.77191e-14	430445	7.69207e-05	33.1125
rs35049342	0.01323	0.00176	0.335	T	C	5.60279e-14	430445	7.79859e-05	33.5711
rs74894391	0.01781	0.00237	0.1327	A	G	5.7012e-14	430445	7.30126e-05	31.4301
rs57810758	0.02019	0.00269	0.881	G	A	6.1159e-14	430445	8.54723e-05	36.7941
rs11081529	0.01387	0.00185	0.7432	C	T	6.51471e-14	430445	7.34317e-05	31.6105
rs641162	-0.01265	0.00169	0.6293	G	A	7.14344e-14	430445	7.46606e-05	32.1395
rs4488976	-0.01422	0.00191	0.7432	T	C	9.69252e-14	430445	7.71845e-05	33.2261
rs13327482	-0.01582	0.00212	0.8469	G	A	8.50482e-14	430445	6.49008e-05	27.9379
rs6546857	0.01447	0.00194	0.7942	G	A	8.73386e-14	430445	6.84451e-05	29.4637
rs12643771	-0.01327	0.00178	0.6888	T	C	8.98295e-14	430445	7.54926e-05	32.4977
rs11864066	-0.01235	0.00166	0.4218	G	C	1.00869e-13	430445	7.43958e-05	32.0255
rs2601701	0.01664	0.00224	0.835	A	G	1.09777e-13	430445	7.62969e-05	32.844
rs2644135	0.01287	0.00174	0.682	C	G	1.39766e-13	430445	7.18453e-05	30.9275
rs6731373	0.01298	0.00176	0.6633	A	G	1.64345e-13	430445	7.52545e-05	32.3952
rs1291823	0.01214	0.00165	0.4388	T	A	1.8728e-13	430445	7.25858e-05	31.2463
rs9964831	0.01395	0.0019	0.2755	T	C	2.1026e-13	430445	7.76852e-05	33.4417
rs12888615	-0.01533	0.00209	0.8163	T	C	2.2184e-13	430445	7.04812e-05	30.3403
rs7218708	0.01213	0.00165	0.4558	G	A	1.95973e-13	430445	7.29935e-05	31.4219
rs1085639	0.0134	0.00182	0.7211	G	A	1.80312e-13	430445	7.22243e-05	31.0907
rs61997667	0.01685	0.00229	0.8486	T	C	1.86576e-13	430445	7.29556e-05	31.4055
rs6710938	0.01438	0.00196	0.2007	A	C	2.18868e-13	430445	6.63445e-05	28.5594
rs10822745	0.01225	0.00167	0.602	C	T	2.21177e-13	430445	7.19087e-05	30.9548
rs622169	-0.01223	0.00167	0.5323	T	C	2.4185e-13	430445	7.44744e-05	32.0594
rs6539284	-0.01232	0.00168	0.5544	C	T	2.24498e-13	430445	7.49928e-05	32.2826
rs1939800	-0.01242	0.0017	0.5884	T	C	2.75453e-13	430445	7.47173e-05	32.1639
rs17565975	-0.01211	0.00166	0.5306	G	A	2.98258e-13	430445	7.30514e-05	31.4468
rs892023	0.01235	0.00169	0.6122	G	A	2.71769e-13	430445	7.24211e-05	31.1754
rs3848715	0.01206	0.00165	0.4847	A	G	2.68956e-13	430445	7.26537e-05	31.2756
rs28603130	-0.01398	0.00191	0.25	C	G	2.49135e-13	430445	7.32901e-05	31.5495
rs1060709	0.01378	0.00189	0.2738	T	G	3.07651e-13	430445	7.55124e-05	32.5062
rs78900282	-0.02231	0.00307	0.09014	C	T	3.67284e-13	430445	8.16434e-05	35.1457
rs4242099	-0.01203	0.00166	0.5884	A	G	4.26142e-13	430445	7.00986e-05	30.1756
rs11772108	0.01342	0.00185	0.2908	A	T	4.04479e-13	430445	7.42845e-05	31.9776
rs4954174	-0.01529	0.00211	0.1888	A	G	4.27851e-13	430445	7.16102e-05	30.8263
rs9993636	-0.01354	0.00187	0.2687	T	C	4.46567e-13	430445	7.20494e-05	31.0154
rs17097461	-0.02272	0.00314	0.07313	T	C	4.63241e-13	430445	6.99779e-05	30.1236
rs4294650	0.01298	0.0018	0.3027	C	T	5.54971e-13	430445	7.11232e-05	30.6167
rs12296530	-0.01308	0.00181	0.3112	T	G	4.9553e-13	430445	7.33463e-05	31.5737
rs16951622	0.01321	0.00183	0.3265	C	T	5.25335e-13	430445	7.67461e-05	33.0374
rs2051935	-0.01242	0.00172	0.6446	A	G	5.16331e-13	430445	7.06775e-05	30.4248
rs2275641	-0.01241	0.00173	0.6446	C	G	7.31521e-13	430445	7.05637e-05	30.3758
rs62195997	-0.01201	0.00167	0.5629	G	A	6.40285e-13	430445	7.09787e-05	30.5545
rs9267576	0.01737	0.00242	0.1156	G	T	7.09012e-13	430445	6.1693e-05	26.557
rs11773992	-0.01545	0.00215	0.1633	G	C	6.66943e-13	430445	6.52293e-05	28.0793
rs479018	-0.01265	0.00176	0.6718	A	G	6.59884e-13	430445	7.0565e-05	30.3764
rs4673840	0.01617	0.00226	0.1633	T	C	8.37539e-13	430445	7.14506e-05	30.7576
rs34814382	0.01884	0.00263	0.8912	A	C	7.8644e-13	430445	6.88329e-05	29.6307
rs5001573	-0.01251	0.00175	0.3231	C	G	8.76856e-13	430445	6.84551e-05	29.4681
rs929511	0.01823	0.00255	0.8554	T	C	8.73998e-13	430445	8.22131e-05	35.391
rs2617178	-0.01366	0.00192	0.7738	T	C	1.12251e-12	430445	6.5321e-05	28.1188
rs7080838	-0.01187	0.00167	0.5425	C	T	1.17921e-12	430445	6.99395e-05	30.1071
rs6776198	-0.01378	0.00194	0.233	G	A	1.21995e-12	430445	6.78703e-05	29.2163
rs16966271	0.01296	0.00182	0.301	C	T	1.07241e-12	430445	7.06779e-05	30.425
rs10863246	0.0125	0.00176	0.3401	G	A	1.22722e-12	430445	7.0135e-05	30.1912
rs10057590	0.01171	0.00165	0.4983	C	A	1.27522e-12	430445	6.85613e-05	29.5137
rs112503449	0.02284	0.00322	0.94388	A	G	1.31076e-12	430445	5.52658e-05	23.7901
rs34155847	0.01359	0.00192	0.2313	G	A	1.46118e-12	430445	6.56752e-05	28.2713
rs6545559	0.01245	0.00176	0.6786	T	C	1.50678e-12	430445	6.76127e-05	29.1054
rs6548565	0.01217	0.00172	0.3231	A	G	1.48823e-12	430445	6.47847e-05	27.8879
rs9536201	-0.01199	0.0017	0.3929	C	G	1.75175e-12	430445	6.85821e-05	29.5227
rs61778068	0.03185	0.00452	0.03912	A	T	1.83527e-12	430445	7.62635e-05	32.8296
rs2221516	-0.01182	0.00168	0.432	T	C	1.98243e-12	430445	6.85641e-05	29.515
rs479051	0.01238	0.00176	0.6956	G	A	2.00564e-12	430445	6.49046e-05	27.9395
rs12134151	-0.01159	0.00165	0.5221	G	C	2.15231e-12	430445	6.70328e-05	28.8557
rs317050	-0.01158	0.00165	0.466	T	C	2.24774e-12	430445	6.67382e-05	28.7289
rs73165361	0.02084	0.00297	0.07143	A	G	2.2695e-12	430445	5.7613e-05	24.8006
rs658912	0.01193	0.0017	0.6139	A	G	2.25636e-12	430445	6.74696e-05	29.0438
rs6028083	0.01189	0.0017	0.631	T	C	2.66933e-12	430445	6.58339e-05	28.3396
rs12289262	-0.01317	0.00188	0.2721	C	T	2.46423e-12	430445	6.87071e-05	29.5765
rs34059679	-0.02342	0.00335	0.94048	A	G	2.72847e-12	430445	6.14068e-05	26.4337
rs891792	-0.01156	0.00166	0.5748	A	G	3.31084e-12	430445	6.53214e-05	28.119
rs74944275	-0.02852	0.00411	0.97109	T	C	3.94403e-12	430445	4.56706e-05	19.6595
rs4140762	0.01146	0.00165	0.5357	G	A	3.77244e-12	430445	6.5331e-05	28.1231
rs111852224	0.01728	0.0025	0.1582	C	T	4.77868e-12	430445	7.95303e-05	34.236
rs17428076	0.01334	0.00194	0.7585	G	C	6.1432e-12	430445	6.5195e-05	28.0646
rs307913	0.01603	0.00233	0.8503	G	A	5.99247e-12	430445	6.54171e-05	28.1602
rs2177095	-0.01545	0.00225	0.8486	T	C	6.57194e-12	430445	6.13361e-05	26.4033
rs112210983	0.01333	0.00194	0.2041	G	A	6.36935e-12	430445	5.77287e-05	24.8504
rs4298514	-0.01243	0.00181	0.2789	T	C	6.5381e-12	430445	6.21464e-05	26.7522
rs62142886	0.01276	0.00186	0.2568	C	G	6.8757e-12	430445	6.21487e-05	26.7531
rs7977614	0.01267	0.00185	0.3078	A	G	7.45508e-12	430445	6.84043e-05	29.4462
rs8067165	-0.01153	0.00169	0.4048	G	C	8.94788e-12	430445	6.40608e-05	27.5763
rs1026196	0.01471	0.00216	0.8265	T	C	9.74732e-12	430445	6.2058e-05	26.7141
rs9934011	-0.01447	0.00212	0.7959	C	T	8.76369e-12	430445	6.8025e-05	29.2829
rs7321285	-0.01402	0.00206	0.1888	C	A	1.00472e-11	430445	6.02082e-05	25.9178
rs7583216	-0.0201	0.00296	0.07823	G	A	1.11714e-11	430445	5.82664e-05	25.0818
rs62124717	-0.0193	0.00285	0.09864	G	A	1.27076e-11	430445	6.62363e-05	28.5128
rs2306866	0.01146	0.00169	0.6037	A	T	1.19293e-11	430445	6.28412e-05	27.0513
rs11734970	-0.01121	0.00166	0.5306	T	C	1.44807e-11	430445	6.25967e-05	26.946
rs6922300	-0.01289	0.00191	0.2143	G	A	1.49185e-11	430445	5.59519e-05	24.0854
rs4425734	0.0112	0.00166	0.5544	G	A	1.50946e-11	430445	6.19776e-05	26.6795
rs6953395	0.01121	0.00166	0.5442	A	G	1.44807e-11	430445	6.2341e-05	26.8359
rs3000038	-0.01231	0.00183	0.733	C	A	1.73464e-11	430445	5.93146e-05	25.5331
rs72671483	-0.01742	0.00259	0.1122	G	A	1.74548e-11	430445	6.04553e-05	26.0241
rs78457311	0.01637	0.00244	0.1446	T	C	1.95941e-11	430445	6.62926e-05	28.5371
rs34604401	0.01111	0.00166	0.432	C	G	2.18984e-11	430445	6.05745e-05	26.0755
rs1430055	0.01208	0.0018	0.3078	A	G	1.93148e-11	430445	6.21819e-05	26.7674
rs12524795	0.01114	0.00166	0.4456	C	T	1.93503e-11	430445	6.13153e-05	26.3944
rs7837523	0.01286	0.00192	0.7568	A	T	2.11412e-11	430445	6.08775e-05	26.2059
rs17110109	0.01143	0.00171	0.3776	T	C	2.32173e-11	430445	6.14079e-05	26.4342
rs1467627	0.01149	0.00172	0.6548	G	A	2.38563e-11	430445	5.96828e-05	25.6916
rs1187769	0.0134	0.00201	0.8316	T	C	2.61678e-11	430445	5.02917e-05	21.6488
rs4384309	-0.01098	0.00165	0.5204	A	G	2.84177e-11	430445	6.01799e-05	25.9056
rs10934396	0.01144	0.00172	0.3724	C	T	2.90786e-11	430445	6.11751e-05	26.334
rs9359939	-0.0128	0.00193	0.2279	C	A	3.3089e-11	430445	5.76591e-05	24.8204
rs1160093	-0.01111	0.00168	0.585	C	G	3.76366e-11	430445	5.99325e-05	25.7991
rs962369	0.01204	0.00182	0.7092	C	T	3.70587e-11	430445	5.97924e-05	25.7388
rs28503451	0.01175	0.00178	0.6854	T	C	4.08053e-11	430445	5.954e-05	25.6301
rs730384	-0.01099	0.00166	0.5442	A	G	3.5803e-11	430445	5.99181e-05	25.7929
rs2478281	0.01244	0.00188	0.2466	A	G	3.66509e-11	430445	5.75029e-05	24.7531
rs12146618	0.01098	0.00166	0.449	C	T	3.72916e-11	430445	5.9653e-05	25.6788
rs4841146	0.01364	0.00207	0.1939	C	A	4.41691e-11	430445	5.81601e-05	25.0361
rs4881269	-0.01126	0.00171	0.6241	A	G	4.55512e-11	430445	5.94885e-05	25.6079
rs2134063	0.01494	0.00227	0.8248	G	A	4.65732e-11	430445	6.45081e-05	27.7688
rs56322472	-0.01153	0.00175	0.6412	T	C	4.44079e-11	430445	6.11694e-05	26.3316
rs10218999	0.01343	0.00205	0.7755	A	G	5.70691e-11	430445	6.2803e-05	27.0348
rs61499730	-0.01583	0.00241	0.1463	G	A	5.08367e-11	430445	6.25953e-05	26.9454
rs57349798	-0.01095	0.00167	0.5408	A	G	5.49429e-11	430445	5.95521e-05	25.6353
rs10215015	-0.01378	0.0021	0.2109	A	G	5.31247e-11	430445	6.32029e-05	27.207
rs168290	-0.01206	0.00184	0.2398	T	C	5.58856e-11	430445	5.30276e-05	22.8266
rs581400	0.01142	0.00174	0.6973	A	G	5.26586e-11	430445	5.50547e-05	23.6992
rs17576589	-0.01139	0.00174	0.318	C	T	5.91077e-11	430445	5.62716e-05	24.2231
rs1213769	-0.01198	0.00183	0.7347	C	T	5.89216e-11	430445	5.59488e-05	24.0841
rs56099375	0.01253	0.00192	0.2636	C	T	6.75305e-11	430445	6.09525e-05	26.2382
rs55802315	0.01447	0.00222	0.165	C	T	7.12424e-11	430445	5.76949e-05	24.8358
rs2196983	-0.01193	0.00183	0.7364	G	A	7.07184e-11	430445	5.52548e-05	23.7854
rs17748359	-0.01225	0.00188	0.7211	C	A	7.22275e-11	430445	6.03596e-05	25.9829
rs2347542	0.01417	0.00218	0.8282	T	C	8.032e-11	430445	5.71384e-05	24.5962
rs7403957	-0.01112	0.00172	0.6463	A	G	1.01221e-10	430445	5.65339e-05	24.336
rs17369215	0.01281	0.00198	0.7483	T	C	9.81996e-11	430445	6.18141e-05	26.6091
rs77300868	0.03494	0.00542	0.02211	A	T	1.14467e-10	430445	5.27904e-05	22.7244
rs738144	-0.01387	0.00216	0.2024	A	G	1.35119e-10	430445	6.21124e-05	26.7375
rs73053559	0.01292	0.00201	0.2211	G	A	1.29412e-10	430445	5.74944e-05	24.7495
rs10913420	0.01406	0.00219	0.1599	C	T	1.36193e-10	430445	5.31105e-05	22.8622
rs74701752	-0.01821	0.00284	0.90476	T	G	1.43649e-10	430445	5.71482e-05	24.6005
rs8024137	-0.01498	0.00234	0.8707	A	T	1.53647e-10	430445	5.05267e-05	21.75
rs55672708	-0.01324	0.00208	0.7908	T	A	1.94801e-10	430445	5.80008e-05	24.9675
rs1693584	0.01132	0.00177	0.3537	T	C	1.60044e-10	430445	5.85858e-05	25.2193
rs12909095	0.01261	0.00198	0.25	A	G	1.90653e-10	430445	5.96295e-05	25.6686
rs4766424	-0.01607	0.00252	0.91156	C	G	1.80609e-10	430445	4.16386e-05	17.9238
rs232464	0.01263	0.00198	0.2398	C	T	1.78495e-10	430445	5.81586e-05	25.0354
rs195810	-0.0105	0.00165	0.4813	G	A	1.97032e-10	430445	5.50479e-05	23.6963
rs12065238	-0.01398	0.0022	0.8214	A	G	2.09044e-10	430445	5.7343e-05	24.6843
rs1326201	-0.01161	0.00183	0.7228	T	C	2.23494e-10	430445	5.40139e-05	23.2512
rs1930380	-0.01455	0.00229	0.8622	C	T	2.1018e-10	430445	5.03052e-05	21.6546
rs13197257	0.01174	0.00185	0.2755	G	T	2.21063e-10	430445	5.50207e-05	23.6846
rs10411759	-0.01441	0.00227	0.8333	A	G	2.18107e-10	430445	5.76893e-05	24.8334
rs6119267	0.01122	0.00177	0.7211	G	C	2.31287e-10	430445	5.0636e-05	21.797
rs2710634	0.01046	0.00165	0.5238	T	C	2.30671e-10	430445	5.45818e-05	23.4957
rs6708545	0.01102	0.00174	0.3299	A	G	2.3992e-10	430445	5.36927e-05	23.1129
rs2164552	-0.01054	0.00167	0.4745	A	C	2.76563e-10	430445	5.54013e-05	23.8484
rs9820604	0.01358	0.00215	0.8095	C	T	2.67936e-10	430445	5.68776e-05	24.484
rs10969994	-0.01118	0.00177	0.7007	T	C	2.67754e-10	430445	5.24267e-05	22.5679
rs56355754	0.02113	0.00335	0.93197	T	C	2.83647e-10	430445	5.6615e-05	24.3709
rs76998132	0.01542	0.00245	0.8384	A	G	3.09632e-10	430445	6.44305e-05	27.7354
rs2436760	-0.03261	0.00519	0.02721	T	C	3.31595e-10	430445	5.62962e-05	24.2337
rs35134647	-0.01043	0.00166	0.4405	G	A	3.31818e-10	430445	5.36222e-05	23.0825
rs9872276	0.01037	0.00165	0.4626	C	T	3.28174e-10	430445	5.34676e-05	23.016
rs35748495	0.01593	0.00255	0.1259	C	T	4.18254e-10	430445	5.58532e-05	24.043
rs582714	-0.01063	0.00171	0.3248	A	C	5.08774e-10	430445	4.95616e-05	21.3345
rs16850767	-0.01665	0.00267	0.8793	T	C	4.4903e-10	430445	5.88441e-05	25.3305
rs6534338	0.01119	0.0018	0.3248	C	T	5.07827e-10	430445	5.4921e-05	23.6417
rs2293688	0.01084	0.00174	0.3401	C	G	4.66778e-10	430445	5.2744e-05	22.7045
rs10124571	0.01043	0.00168	0.3793	C	T	5.35495e-10	430445	5.12228e-05	22.0496
rs7500549	0.01026	0.00165	0.5408	T	C	5.02949e-10	430445	5.22833e-05	22.5062
rs7728402	-0.0122	0.00197	0.7857	G	A	5.90697e-10	430445	5.0122e-05	21.5758
rs4728638	0.01476	0.00239	0.1173	C	T	6.58575e-10	430445	4.51143e-05	19.42
rs1582874	-0.01027	0.00167	0.5748	C	T	7.76293e-10	430445	5.15562e-05	22.1931
rs2023016	0.0126	0.00204	0.8027	G	C	6.55504e-10	430445	5.02865e-05	21.6466
rs13133213	-0.01015	0.00165	0.5204	A	G	7.67462e-10	430445	5.14255e-05	22.1369
rs6442537	-0.01253	0.00204	0.7772	A	G	8.14084e-10	430445	5.43726e-05	23.4056
rs12639523	-0.0115	0.00188	0.2381	G	A	9.53406e-10	430445	4.79825e-05	20.6547
rs77989568	-0.01199	0.00196	0.2279	G	C	9.51461e-10	430445	5.05925e-05	21.7783
rs11014001	-0.01011	0.00165	0.5612	G	A	8.93982e-10	430445	5.03404e-05	21.6698
rs6065784	-0.01084	0.00178	0.2772	C	G	1.1299e-09	430445	4.70869e-05	20.2692
rs6472208	0.01023	0.00168	0.619	T	C	1.13416e-09	430445	4.93625e-05	21.2488
rs189943417	0.04374	0.00718	0.0119	A	T	1.11563e-09	430445	4.4992e-05	19.3674
rs5761793	0.01012	0.00166	0.4592	C	A	1.08494e-09	430445	5.08662e-05	21.8961
rs140273453	-0.01826	0.003	0.91667	C	G	1.15286e-09	430445	5.09385e-05	21.9272
rs10984807	0.01269	0.00209	0.1837	T	C	1.26508e-09	430445	4.82961e-05	20.7897
rs80338163	0.03499	0.00577	0.02211	C	T	1.32674e-09	430445	5.29415e-05	22.7895
rs213024	-0.01017	0.00168	0.5901	C	T	1.41669e-09	430445	5.00352e-05	21.5384
rs7617181	0.01245	0.00205	0.8316	A	G	1.25409e-09	430445	4.34135e-05	18.6879
rs34757410	0.01054	0.00174	0.6361	T	G	1.38278e-09	430445	5.14303e-05	22.1389
rs6043200	-0.01066	0.00176	0.3095	G	A	1.3884e-09	430445	4.85701e-05	20.9077
rs1024268	0.01005	0.00167	0.6122	T	C	1.76624e-09	430445	4.79582e-05	20.6443
rs10109012	-0.0101	0.00168	0.6156	C	T	1.83356e-09	430445	4.82786e-05	20.7822
rs11720985	0.01073	0.00179	0.3418	C	T	2.04221e-09	430445	5.18035e-05	22.2996
rs9854669	-0.01005	0.00168	0.6156	A	G	2.20221e-09	430445	4.78018e-05	20.5769
rs12548560	0.01062	0.00177	0.6939	G	A	1.97318e-09	430445	4.79114e-05	20.6241
rs9529055	-0.00986	0.00165	0.4473	G	A	2.29023e-09	430445	4.80698e-05	20.6923
rs6585426	0.01292	0.00217	0.8299	C	T	2.618e-09	430445	4.71287e-05	20.2872
rs912783	0.01014	0.0017	0.3793	T	A	2.45075e-09	430445	4.84139e-05	20.8405
rs76729733	0.02403	0.00405	0.03571	G	A	2.96845e-09	430445	3.97681e-05	17.1186
rs10823860	0.01067	0.0018	0.2891	T	C	3.07062e-09	430445	4.67967e-05	20.1443
rs7583613	-0.01213	0.00205	0.199	T	A	3.27721e-09	430445	4.69069e-05	20.1917
rs2145265	-0.01345	0.00227	0.1633	T	C	3.12088e-09	430445	4.94345e-05	21.2798
rs10161821	-0.0124	0.0021	0.8537	C	G	3.53156e-09	430445	3.84081e-05	16.5331
rs11685902	0.00979	0.00166	0.5391	C	T	3.68848e-09	430445	4.7629e-05	20.5025
rs2269954	-0.01014	0.00172	0.3299	T	C	3.73891e-09	430445	4.54598e-05	19.5688
rs9217	0.01015	0.00172	0.3486	T	C	3.60949e-09	430445	4.67883e-05	20.1406
rs7449561	0.01153	0.00196	0.267	G	A	4.03742e-09	430445	5.2036e-05	22.3997
rs6691442	-0.00972	0.00165	0.4116	A	G	3.84077e-09	430445	4.57626e-05	19.6991
rs4419361	-0.00983	0.00167	0.4065	G	A	3.9511e-09	430445	4.66249e-05	20.0703
rs11759190	-0.0097	0.00165	0.4881	C	A	4.13282e-09	430445	4.70184e-05	20.2397
rs2465410	-0.01006	0.00171	0.6582	G	A	4.02796e-09	430445	4.55361e-05	19.6016
rs1182532	0.01337	0.00228	0.1412	C	A	4.51752e-09	430445	4.3353e-05	18.6618
rs11085020	0.01041	0.00177	0.3095	T	C	4.06919e-09	430445	4.63186e-05	19.9385
rs13259607	-0.01614	0.00275	0.90986	T	C	4.38191e-09	430445	4.27296e-05	18.3935
rs4693234	-0.01007	0.00172	0.3673	A	G	4.78012e-09	430445	4.71311e-05	20.2882
rs4628086	-0.01565	0.00267	0.898	A	C	4.58917e-09	430445	4.48678e-05	19.3139
rs11264489	0.01006	0.00172	0.6105	G	A	4.95021e-09	430445	4.81304e-05	20.7184
rs7253433	0.01032	0.00176	0.3078	G	A	4.52839e-09	430445	4.53826e-05	19.5355
rs1771149	-0.01181	0.00202	0.2245	C	T	5.01919e-09	430445	4.85655e-05	20.9057
rs12828220	0.01	0.00171	0.3622	T	C	4.97658e-09	430445	4.62022e-05	19.8883
rs2843809	0.0126	0.00216	0.1939	A	G	5.43309e-09	430445	4.96293e-05	21.3636
rs2998333	0.01522	0.00261	0.91156	G	A	5.49584e-09	430445	3.73502e-05	16.0777
rs2176732	-0.01743	0.003	0.09354	A	G	6.24728e-09	430445	5.15194e-05	22.1773
rs719839	-0.00961	0.00165	0.5153	T	A	5.73722e-09	430445	4.61328e-05	19.8585
rs10444280	0.01207	0.00208	0.7993	C	T	6.51836e-09	430445	4.67414e-05	20.1204
rs933738	-0.01245	0.00215	0.8605	G	A	7.00946e-09	430445	3.72129e-05	16.0186
rs11076962	0.01063	0.00184	0.6888	C	T	7.59658e-09	430445	4.84428e-05	20.8529
rs8008382	-0.01048	0.00181	0.3129	C	T	7.03633e-09	430445	4.72257e-05	20.3289
rs6707735	0.00974	0.00168	0.3861	C	T	6.7263e-09	430445	4.49723e-05	19.3589
rs6879040	-0.00952	0.00165	0.5	T	C	7.94142e-09	430445	4.53152e-05	19.5065
rs10206657	0.01102	0.00192	0.2024	G	A	9.49098e-09	430445	3.92093e-05	16.878
rs10432638	0.00976	0.0017	0.3537	C	A	9.4021e-09	430445	4.35511e-05	18.7471
rs2247607	0.01014	0.00177	0.3027	A	T	1.01135e-08	430445	4.34048e-05	18.6841
rs17266097	0.00963	0.00168	0.3724	C	T	9.91697e-09	430445	4.33486e-05	18.6599
rs9416018	-0.00966	0.00169	0.6241	G	A	1.09076e-08	430445	4.37835e-05	18.8471
rs2297293	0.01012	0.00178	0.3129	G	C	1.30512e-08	430445	4.40369e-05	18.9562
rs12232003	-0.01725	0.00304	0.06803	T	C	1.39223e-08	430445	3.77321e-05	16.2421
rs11723207	-0.00998	0.00176	0.6684	T	C	1.42419e-08	430445	4.41512e-05	19.0054
rs12945254	-0.00959	0.0017	0.602	A	G	1.68892e-08	430445	4.40704e-05	18.9706
rs6862346	-0.0095	0.00168	0.4133	G	A	1.56062e-08	430445	4.37682e-05	18.8405
rs2884593	-0.01003	0.00178	0.3418	G	A	1.7523e-08	430445	4.52649e-05	19.4849
rs248252	-0.00941	0.00167	0.4031	G	C	1.75332e-08	430445	4.26112e-05	18.3425
rs9977825	-0.0097	0.00172	0.3333	C	T	1.7051e-08	430445	4.18157e-05	18
rs2585817	0.00953	0.00169	0.3724	A	G	1.70988e-08	430445	4.2453e-05	18.2744
rs4895650	0.00928	0.00166	0.5357	C	T	2.26597e-08	430445	4.28397e-05	18.4408
rs3924282	-0.0094	0.00168	0.5731	G	A	2.20319e-08	430445	4.32357e-05	18.6113
rs4633669	0.00972	0.00174	0.3095	T	C	2.32083e-08	430445	4.03819e-05	17.3828
rs11653144	-0.0097	0.00174	0.3435	C	T	2.47939e-08	430445	4.2436e-05	18.2671
rs11085013	0.01137	0.00204	0.7976	C	T	2.49629e-08	430445	4.17394e-05	17.9672
rs4851743	-0.01279	0.0023	0.835	A	C	2.68434e-08	430445	4.50756e-05	19.4034
rs2287198	0.0162	0.00291	0.93537	A	G	2.59147e-08	430445	3.17306e-05	13.6586
rs2185602	0.0103	0.00185	0.7177	A	T	2.5832e-08	430445	4.29891e-05	18.5051
rs741813	0.00922	0.00166	0.466	A	T	2.78859e-08	430445	4.23077e-05	18.2118
rs12522002	0.01092	0.00197	0.2415	C	G	2.97083e-08	430445	4.36866e-05	18.8054
rs72824753	-0.01539	0.00278	0.09524	T	C	3.09508e-08	430445	4.08188e-05	17.5709
rs76000727	0.01618	0.00292	0.92517	A	G	3.00585e-08	430445	3.6248e-05	15.6033
rs6882059	0.00952	0.00172	0.3793	T	C	3.11435e-08	430445	4.26745e-05	18.3697
rs2490128	-0.00912	0.00165	0.5408	T	G	3.25247e-08	430445	4.13103e-05	17.7825
rs4702961	0.00969	0.00176	0.3333	T	C	3.67742e-08	430445	4.17295e-05	17.9629
rs912883	-0.00973	0.00177	0.3214	T	C	3.85923e-08	430445	4.12967e-05	17.7766
rs76167860	-0.01447	0.00263	0.8673	C	T	3.75718e-08	430445	4.81956e-05	20.7465
rs4796403	0.00908	0.00165	0.4881	A	G	3.73318e-08	430445	4.11998e-05	17.7349
rs401966	-0.00926	0.00169	0.415	G	C	4.27036e-08	430445	4.16347e-05	17.9221
rs1007731	0.01424	0.00259	0.8759	A	C	3.83972e-08	430445	4.40835e-05	18.9763
rs78667595	-0.01562	0.00284	0.102	G	A	3.79791e-08	430445	4.4696e-05	19.2399
rs12358258	0.01114	0.00203	0.1871	C	T	4.07236e-08	430445	3.77495e-05	16.2496
rs6466819	-0.0094	0.00171	0.3622	G	A	3.8614e-08	430445	4.08243e-05	17.5732
rs2801496	-0.00958	0.00175	0.6565	G	C	4.3928e-08	430445	4.13926e-05	17.8179
rs1972863	-0.00981	0.00179	0.2721	G	A	4.24253e-08	430445	3.81213e-05	16.4097
rs7171405	0.01045	0.00191	0.7415	A	G	4.46988e-08	430445	4.18634e-05	18.0206
rs322614	-0.00934	0.0017	0.3384	G	A	3.92669e-08	430445	3.90616e-05	16.8144
rs932879	0.00909	0.00166	0.4524	T	A	4.35285e-08	430445	4.09396e-05	17.6229
rs1521162	0.0095	0.00174	0.3197	G	C	4.76751e-08	430445	3.92573e-05	16.8987
rs7041702	0.01022	0.00187	0.2551	A	G	4.62279e-08	430445	3.96954e-05	17.0873
rs11246851	0.00913	0.00167	0.432	A	T	4.57546e-08	430445	4.09076e-05	17.6091
rs685958	0.00906	0.00166	0.4745	G	A	4.81985e-08	430445	4.09351e-05	17.6209

## Sheet: sTable 5
Supplementary Table5 Instrument SNPs for self-reported math ability
SNP	beta	se	eaf	other_allele	effect_allele	p	sample_size	R2	F
rs1487445	0.02714	0.00179	0.4966	C	T	6.31069e-52	564698	0.000368273	208.039
rs1873625	-0.02896	0.00193	0.6973	A	C	6.79051e-51	564698	0.000354046	199.999
rs12446589	0.02325	0.00185	0.6633	A	G	3.18369e-36	564698	0.000241451	136.379
rs12807250	0.02284	0.00191	0.6803	T	C	5.88833e-33	564698	0.000226916	128.168
rs11090045	0.02306	0.00194	0.6718	A	G	1.38952e-32	564698	0.000234492	132.447
rs1343775	0.02526	0.00217	0.784	G	A	2.56348e-31	564698	0.000216106	122.06
rs2268894	-0.02067	0.0018	0.4677	T	C	1.59991e-30	564698	0.000212733	120.155
rs66941101	-0.03512	0.00314	0.898	T	C	4.84468e-29	564698	0.000225952	127.623
rs10064431	0.01942	0.00179	0.4524	T	C	2.01262e-27	564698	0.000186859	105.538
rs6704768	0.01926	0.00181	0.4796	A	G	1.92296e-26	564698	0.000185165	104.581
rs13014796	-0.02494	0.00236	0.1905	G	A	4.20252e-26	564698	0.000191838	108.351
rs2764261	0.01932	0.00184	0.5918	A	G	8.63801e-26	564698	0.00018034	101.856
rs6874665	0.01813	0.0018	0.4558	G	A	7.33028e-24	564698	0.000163064	92.0967
rs4958568	0.0202	0.00201	0.7092	A	G	9.20996e-24	564698	0.000168305	95.0569
rs113520408	0.01973	0.00201	0.2857	G	A	9.61564e-23	564698	0.000158882	89.7344
rs17808190	0.01905	0.00195	0.3214	G	T	1.52606e-22	564698	0.0001583	89.4053
rs6671009	-0.02535	0.0026	0.8333	T	C	1.84468e-22	564698	0.000178535	100.836
rs6869910	-0.0175	0.0018	0.4354	T	C	2.42432e-22	564698	0.000150569	85.0385
rs6413529	0.02724	0.00281	0.1241	C	T	3.19911e-22	564698	0.000161313	91.1077
rs194369	0.0172	0.00179	0.4881	A	G	7.33007e-22	564698	0.000147836	83.4949
rs8070260	0.0171	0.00179	0.5289	A	G	1.25906e-21	564698	0.000145717	82.2975
rs58206417	0.02345	0.00246	0.1684	A	G	1.5351e-21	564698	0.000154018	86.9869
rs1011392	0.01816	0.00191	0.6582	G	A	1.94637e-21	564698	0.000148386	83.8052
rs10789442	0.01795	0.0019	0.3078	A	C	3.47456e-21	564698	0.000137296	77.5414
rs4793836	-0.01711	0.00181	0.4354	G	A	3.29134e-21	564698	0.000143933	81.2899
rs1329044	-0.02269	0.00242	0.1497	T	C	6.85016e-21	564698	0.000131067	74.0226
rs708915	0.02053	0.0022	0.818	A	T	1.0407e-20	564698	0.000125497	70.8764
rs2186710	0.01686	0.00181	0.5901	G	C	1.22048e-20	564698	0.000137515	77.6646
rs78498439	0.03264	0.00354	0.05442	G	A	2.96162e-20	564698	0.000109645	61.9226
rs57352738	0.02045	0.00223	0.7721	A	T	4.71251e-20	564698	0.000147175	83.1215
rs9643911	0.01633	0.00179	0.4796	T	G	7.31371e-20	564698	0.000133112	75.1781
rs66905828	-0.01764	0.00194	0.6701	C	A	9.65353e-20	564698	0.000137578	77.7005
rs11711542	-0.01894	0.00209	0.7381	T	C	1.27844e-19	564698	0.000138689	78.3277
rs7581162	-0.01629	0.00181	0.4167	T	A	2.25718e-19	564698	0.000128999	72.8548
rs13251458	0.01618	0.00179	0.5102	A	G	1.57958e-19	564698	0.000130842	73.8955
rs6709656	-0.01651	0.00183	0.5969	G	A	1.84926e-19	564698	0.000131171	74.0816
rs35069269	-0.01622	0.0018	0.5102	G	A	2.03979e-19	564698	0.000131489	74.2613
rs1462163	0.01636	0.00182	0.5578	T	C	2.49465e-19	564698	0.000132036	74.5703
rs1131017	-0.01622	0.00182	0.5782	C	G	5.00804e-19	564698	0.000128327	72.4748
rs4760364	0.01703	0.00191	0.6599	G	A	4.82429e-19	564698	0.00013018	73.5217
rs2725371	-0.01731	0.00194	0.2891	G	A	4.55137e-19	564698	0.000123163	69.5583
rs4342312	0.01652	0.00186	0.6259	A	C	6.58341e-19	564698	0.000127803	72.1793
rs4804732	0.0165	0.00187	0.6241	A	G	1.10908e-18	564698	0.000127739	72.1431
rs10951155	0.01587	0.0018	0.5289	G	A	1.17918e-18	564698	0.000125508	70.8826
rs10066711	-0.01568	0.00179	0.517	T	A	1.95638e-18	564698	0.000122789	69.347
rs73034263	-0.01931	0.00223	0.7993	G	C	4.75117e-18	564698	0.000119633	67.5645
rs1465875	0.01568	0.00182	0.3929	G	A	6.97072e-18	564698	0.000117291	66.2415
rs1567154	0.01898	0.0022	0.7347	T	C	6.28322e-18	564698	0.000140433	79.3132
rs6030819	-0.01948	0.00227	0.1871	T	A	9.36457e-18	564698	0.00011543	65.1904
rs3747631	-0.01853	0.00217	0.7721	C	G	1.35189e-17	564698	0.000120837	68.2442
rs11692435	0.02854	0.00334	0.94898	A	G	1.28636e-17	564698	7.88743e-05	44.5435
rs2631043	0.01615	0.0019	0.3435	G	A	1.89591e-17	564698	0.000117635	66.4358
rs3101338	0.01915	0.00225	0.8248	C	A	1.72274e-17	564698	0.000105986	59.8565
rs11125949	0.01936	0.00229	0.1667	T	C	2.81131e-17	564698	0.00010413	58.8082
rs6816002	-0.01558	0.00186	0.3946	G	A	5.45971e-17	564698	0.000115975	65.4982
rs62023145	0.02073	0.00247	0.8605	C	T	4.75052e-17	564698	0.00010317	58.2657
rs3738952	-0.026	0.00312	0.08333	C	T	7.85975e-17	564698	0.000103274	58.3245
rs802456	-0.01555	0.00187	0.3622	C	T	9.13601e-17	564698	0.000111718	63.0938
rs35127411	0.0155	0.00187	0.3197	G	A	1.14426e-16	564698	0.000104505	59.0196
rs10988775	0.02022	0.00245	0.1565	T	C	1.54388e-16	564698	0.000107942	60.9612
rs975303	0.01952	0.00237	0.1429	A	G	1.77638e-16	564698	9.33369e-05	52.7119
rs749694	0.01475	0.00179	0.4609	G	A	1.71889e-16	564698	0.000108116	61.0593
rs11195949	-0.01464	0.00179	0.4524	G	T	2.86754e-16	564698	0.000106194	59.9734
rs1856765	-0.0147	0.0018	0.5476	G	A	3.17027e-16	564698	0.000107066	60.4661
rs4759640	0.01597	0.00196	0.3095	T	C	3.70117e-16	564698	0.000109009	61.5639
rs10803194	-0.01459	0.0018	0.4116	A	G	5.2505e-16	564698	0.000103107	58.2302
rs6925689	0.01454	0.00179	0.4966	T	C	4.55155e-16	564698	0.000105701	59.6952
rs2212723	-0.01851	0.00229	0.1871	G	C	6.32085e-16	564698	0.000104221	58.8591
rs4669634	0.01565	0.00193	0.3282	A	G	5.11186e-16	564698	0.000108003	60.9957
rs9994759	-0.01691	0.00209	0.7415	C	T	5.9221e-16	564698	0.00010962	61.9086
rs12252384	0.01825	0.00226	0.2143	T	G	6.73544e-16	564698	0.000112159	63.3429
rs12962980	0.01886	0.00233	0.2211	G	C	5.75376e-16	564698	0.000122513	69.1913
rs9513414	-0.02019	0.0025	0.8571	G	C	6.69259e-16	564698	9.98542e-05	56.3929
rs6559561	0.0181	0.00224	0.2024	C	A	6.45774e-16	564698	0.000105775	59.737
rs76586805	-0.025	0.00312	0.08163	T	C	1.12107e-15	564698	9.37082e-05	52.9216
rs2989868	0.01434	0.00179	0.4643	G	A	1.13619e-15	564698	0.000102294	57.7707
rs55924785	0.01854	0.00232	0.8367	T	C	1.33437e-15	564698	9.39302e-05	53.047
rs9877235	-0.01452	0.00183	0.4014	G	T	2.11471e-15	564698	0.000101316	57.2184
rs638542	0.01573	0.00199	0.284	A	G	2.68962e-15	564698	0.000100628	56.8299
rs6518724	0.01524	0.00193	0.318	T	C	2.87136e-15	564698	0.000100742	56.8944
rs6477493	-0.01797	0.00229	0.8163	T	C	4.25559e-15	564698	9.68468e-05	54.6943
rs35177116	0.01567	0.002	0.7551	T	C	4.68843e-15	564698	9.08158e-05	51.288
rs9353651	0.01505	0.00192	0.7041	A	G	4.55809e-15	564698	9.43805e-05	53.3013
rs2239647	-0.01404	0.0018	0.4541	C	A	6.19072e-15	564698	9.77302e-05	55.1932
rs78296773	-0.01672	0.00215	0.7551	T	G	7.44149e-15	564698	0.000103394	58.3923
rs73581580	0.02139	0.00276	0.8537	A	G	9.18925e-15	564698	0.000114288	64.5454
rs981033	0.01423	0.00184	0.6259	C	T	1.04469e-14	564698	9.48271e-05	53.5536
rs4382592	-0.01499	0.00194	0.301	G	T	1.1028e-14	564698	9.45534e-05	53.3989
rs34438057	-0.01785	0.00231	0.1684	T	C	1.09875e-14	564698	8.92407e-05	50.3984
rs78765360	0.01696	0.00221	0.2262	C	T	1.66444e-14	564698	0.000100694	56.8671
rs11915747	0.01436	0.00187	0.369	C	G	1.60155e-14	564698	9.60273e-05	54.2314
rs345736	0.01528	0.002	0.7602	C	T	2.17222e-14	564698	8.51243e-05	48.0735
rs4630700	-0.01396	0.00183	0.4048	C	A	2.37657e-14	564698	9.39084e-05	53.0347
rs17346077	-0.02484	0.00325	0.1003	A	G	2.12091e-14	564698	0.000111361	62.8919
rs17759083	-0.01401	0.00184	0.4184	T	A	2.65473e-14	564698	9.55262e-05	53.9484
rs9764	0.01538	0.00202	0.7211	C	T	2.66026e-14	564698	9.51452e-05	53.7332
rs9662392	-0.01362	0.00179	0.4864	T	G	2.76356e-14	564698	9.26836e-05	52.3429
rs12949956	-0.01358	0.00179	0.551	C	T	3.28429e-14	564698	9.12489e-05	51.5326
rs2629540	-0.01581	0.00209	0.7228	C	G	3.8908e-14	564698	0.000100162	56.567
rs1327078	0.0141	0.00187	0.4099	G	A	4.69586e-14	564698	9.61771e-05	54.3161
rs7554367	-0.01857	0.00246	0.8367	G	A	4.39353e-14	564698	9.42345e-05	53.2188
rs9915356	-0.01353	0.00179	0.4507	A	G	4.07245e-14	564698	9.06406e-05	51.189
rs1109088	-0.01364	0.00181	0.5374	G	A	4.84935e-14	564698	9.25043e-05	52.2417
rs7572661	-0.01432	0.00191	0.3146	T	A	6.51049e-14	564698	8.84339e-05	49.9427
rs3794621	0.01353	0.00181	0.5935	A	G	7.71228e-14	564698	8.83297e-05	49.8838
rs383618	-0.01448	0.00194	0.3248	C	T	8.39872e-14	564698	9.19635e-05	51.9362
rs9616914	0.01335	0.0018	0.4133	G	A	1.20105e-13	564698	8.64319e-05	48.812
rs3751667	-0.01582	0.00213	0.2211	C	T	1.10895e-13	564698	8.62012e-05	48.6817
rs7253433	0.01417	0.00191	0.3078	G	A	1.18143e-13	564698	8.55598e-05	48.3194
rs10496632	-0.01466	0.00198	0.7109	C	G	1.32102e-13	564698	8.83394e-05	49.8893
rs4354968	0.01323	0.0018	0.4694	A	T	1.98207e-13	564698	8.71887e-05	49.2394
rs2678897	-0.01348	0.00184	0.5765	G	A	2.3697e-13	564698	8.87284e-05	50.109
rs17075438	-0.01465	0.00199	0.733	A	G	1.81434e-13	564698	8.4008e-05	47.4429
rs6787471	-0.01382	0.00188	0.6463	A	G	1.96635e-13	564698	8.73203e-05	49.3137
rs3848715	0.01312	0.00179	0.4847	A	G	2.30825e-13	564698	8.59866e-05	48.5605
rs2726513	0.0134	0.00183	0.5969	T	G	2.43567e-13	564698	8.6408e-05	48.7985
rs658912	0.01343	0.00185	0.6139	A	G	3.8864e-13	564698	8.55026e-05	48.2871
rs2177095	-0.01772	0.00244	0.8486	T	C	3.80577e-13	564698	8.06838e-05	45.5655
rs3026996	0.01531	0.00211	0.716	C	A	3.98929e-13	564698	9.53261e-05	53.8354
rs17048879	-0.01351	0.00186	0.6327	C	T	3.77365e-13	564698	8.4832e-05	47.9083
rs56237759	-0.01588	0.00219	0.2194	A	G	4.13273e-13	564698	8.63766e-05	48.7807
rs7928073	-0.01715	0.00237	0.8503	T	C	4.61135e-13	564698	7.48777e-05	42.2863
rs111997645	-0.02493	0.00346	0.92857	A	T	5.79577e-13	564698	8.2446e-05	46.5608
rs35733856	-0.01313	0.00182	0.5799	G	A	5.42178e-13	564698	8.39973e-05	47.4369
rs3768480	-0.01295	0.0018	0.5578	C	G	6.27156e-13	564698	8.27307e-05	46.7216
rs6297	-0.01845	0.00256	0.1599	T	C	5.71849e-13	564698	9.14539e-05	51.6484
rs149914551	0.03488	0.00487	0.03741	C	A	7.93822e-13	564698	8.76218e-05	49.484
rs11122142	-0.0131	0.00183	0.5306	A	G	8.15825e-13	564698	8.54836e-05	48.2764
rs2251732	-0.01467	0.00205	0.7568	T	C	8.30061e-13	564698	7.922e-05	44.7388
rs7997034	-0.01333	0.00187	0.6395	C	T	1.01585e-12	564698	8.19287e-05	46.2686
rs7524309	-0.01321	0.00185	0.631	G	A	9.29646e-13	564698	8.12627e-05	45.8925
rs137156	0.01895	0.00266	0.8759	T	C	1.04793e-12	564698	7.80683e-05	44.0883
rs34664079	-0.01302	0.00183	0.3878	T	C	1.12113e-12	564698	8.04921e-05	45.4572
rs56206275	-0.01267	0.00179	0.5425	C	T	1.46026e-12	564698	7.96845e-05	45.0011
rs7200440	-0.01275	0.00181	0.4167	T	C	1.86532e-12	564698	7.90252e-05	44.6288
rs73058705	0.01284	0.00182	0.6122	C	A	1.72669e-12	564698	7.82819e-05	44.2089
rs1480795	-0.01371	0.00196	0.2976	G	A	2.65452e-12	564698	7.85819e-05	44.3784
rs34226552	-0.01286	0.00184	0.3895	G	A	2.76595e-12	564698	7.86511e-05	44.4175
rs2601701	0.01698	0.00243	0.835	A	G	2.7952e-12	564698	7.94467e-05	44.8668
rs13286210	-0.01257	0.0018	0.4201	C	T	2.88257e-12	564698	7.6985e-05	43.4765
rs7803932	0.01703	0.00245	0.1565	G	A	3.62653e-12	564698	7.657e-05	43.2421
rs1242889	0.0125	0.0018	0.4592	C	G	3.79953e-12	564698	7.76048e-05	43.8265
rs62253383	0.01377	0.00198	0.7296	C	T	3.53701e-12	564698	7.48151e-05	42.251
rs11864066	-0.01249	0.0018	0.4218	G	C	3.95196e-12	564698	7.60921e-05	42.9722
rs9516855	0.02737	0.00395	0.95238	G	A	4.23485e-12	564698	6.79484e-05	38.3728
rs738144	-0.01609	0.00234	0.2024	A	G	6.1527e-12	564698	8.35868e-05	47.2051
rs9934011	-0.01581	0.0023	0.7959	C	T	6.24643e-12	564698	8.12073e-05	45.8612
rs307913	0.01729	0.00252	0.8503	G	A	6.8327e-12	564698	7.61051e-05	42.9795
rs11765189	-0.01293	0.00189	0.3537	A	G	7.84942e-12	564698	7.64357e-05	43.1662
rs7934386	-0.01271	0.00186	0.352	C	T	8.29639e-12	564698	7.36951e-05	41.6184
rs7079083	-0.01354	0.00198	0.3061	A	T	8.00916e-12	564698	7.78803e-05	43.9821
rs1956334	-0.01225	0.00179	0.5	A	T	7.72406e-12	564698	7.50313e-05	42.373
rs1034811	0.01305	0.00191	0.6905	C	T	8.34703e-12	564698	7.27906e-05	41.1076
rs2818988	-0.0131	0.00192	0.6735	T	C	8.92104e-12	564698	7.54733e-05	42.6227
rs1722846	-0.01223	0.00179	0.5374	T	C	8.35043e-12	564698	7.4368e-05	41.9984
rs1545562	0.01334	0.00196	0.3265	T	G	1.00264e-11	564698	7.82641e-05	44.1989
rs2748809	-0.01239	0.00182	0.5935	C	T	9.91767e-12	564698	7.4072e-05	41.8312
rs9993636	-0.0138	0.00203	0.2687	T	C	1.0606e-11	564698	7.4843e-05	42.2667
rs111618480	-0.01434	0.00212	0.2806	T	C	1.34093e-11	564698	8.30207e-05	46.8854
rs7447257	0.01214	0.00179	0.5119	T	C	1.18423e-11	564698	7.36481e-05	41.5918
rs855614	-0.01219	0.0018	0.4354	G	A	1.26819e-11	564698	7.30578e-05	41.2585
rs11807366	0.01231	0.00182	0.5884	A	G	1.34478e-11	564698	7.33997e-05	41.4515
rs34782622	0.01563	0.00232	0.7891	G	A	1.61613e-11	564698	8.13124e-05	45.9205
rs1939800	-0.01238	0.00184	0.5884	T	C	1.71703e-11	564698	7.42368e-05	41.9243
rs6546857	0.01417	0.00211	0.7942	G	A	1.87243e-11	564698	6.56364e-05	37.0671
rs11138947	-0.01337	0.00199	0.267	T	C	1.83488e-11	564698	6.99694e-05	39.5142
rs4691601	-0.01206	0.0018	0.4813	T	A	2.0842e-11	564698	7.26201e-05	41.0112
rs10922907	-0.01201	0.0018	0.4711	T	A	2.51959e-11	564698	7.18791e-05	40.5928
rs73176188	0.01674	0.0025	0.8384	G	A	2.14202e-11	564698	7.59335e-05	42.8826
rs57228804	-0.01276	0.00191	0.6922	G	C	2.3792e-11	564698	6.93796e-05	39.1811
rs111430023	-0.01538	0.00231	0.2092	G	A	2.77562e-11	564698	7.82656e-05	44.1997
rs968627	0.012	0.00181	0.432	G	A	3.36064e-11	564698	7.06683e-05	39.9089
rs518839	0.01217	0.00184	0.6344	A	C	3.73742e-11	564698	6.87038e-05	38.7994
rs2913436	0.01234	0.00187	0.3197	C	T	4.14134e-11	564698	6.62374e-05	37.4065
rs2038210	0.01345	0.00204	0.7313	A	G	4.30628e-11	564698	7.10948e-05	40.1498
rs6545559	0.01258	0.00191	0.6786	T	C	4.50657e-11	564698	6.90321e-05	38.9848
rs9964831	0.01353	0.00206	0.2755	T	C	5.10088e-11	564698	7.30778e-05	41.2698
rs1350559	-0.01206	0.00184	0.6276	G	C	5.58856e-11	564698	6.79856e-05	38.3938
rs11040813	0.01376	0.0021	0.784	C	T	5.66269e-11	564698	6.41264e-05	36.2142
rs912783	0.0121	0.00185	0.3793	T	A	6.12969e-11	564698	6.89391e-05	38.9323
rs7174138	-0.01479	0.00226	0.8197	G	A	5.97956e-11	564698	6.46572e-05	36.514
rs17097461	-0.02226	0.00341	0.07313	T	C	6.67164e-11	564698	6.7173e-05	37.9349
rs3776005	0.01449	0.00222	0.818	T	C	6.70879e-11	564698	6.2516e-05	35.3048
rs1842413	0.01604	0.00246	0.1769	G	A	7.01551e-11	564698	7.49237e-05	42.3123
rs12748751	0.01193	0.00183	0.5884	A	G	7.07184e-11	564698	6.8938e-05	38.9317
rs62096518	0.01211	0.00186	0.3912	T	C	7.47752e-11	564698	6.98541e-05	39.4491
rs7825157	-0.0138	0.00212	0.2483	T	C	7.54345e-11	564698	7.10902e-05	40.1472
rs112013645	-0.01326	0.00204	0.2772	C	T	8.032e-11	564698	7.04577e-05	39.79
rs2630761	0.01164	0.00179	0.5068	A	T	7.88421e-11	564698	6.77323e-05	38.2507
rs41314284	0.01959	0.00302	0.90476	T	C	8.77048e-11	564698	6.61381e-05	37.3504
rs10193498	-0.01329	0.00205	0.2619	A	T	8.99601e-11	564698	6.82858e-05	38.5634
rs71636784	-0.01571	0.00242	0.8469	G	T	8.48531e-11	564698	6.40014e-05	36.1437
rs4902961	-0.01348	0.00208	0.7534	A	G	9.12562e-11	564698	6.75194e-05	38.1305
rs2193551	-0.01223	0.00189	0.3282	G	T	9.74212e-11	564698	6.59571e-05	37.2482
rs11229365	0.01195	0.00185	0.381	G	A	1.05078e-10	564698	6.73568e-05	38.0387
rs9613472	0.01155	0.00179	0.5459	A	G	1.1001e-10	564698	6.61391e-05	37.351
rs6838265	0.01267	0.00197	0.3197	G	A	1.26374e-10	564698	6.98275e-05	39.434
rs1930380	-0.01597	0.00248	0.8622	C	T	1.19855e-10	564698	6.06034e-05	34.2246
rs6708545	0.01214	0.00189	0.3299	A	G	1.33368e-10	564698	6.51612e-05	36.7987
rs1254299	0.01259	0.00196	0.2772	G	A	1.33203e-10	564698	6.35174e-05	35.8703
rs59311588	-0.01327	0.00207	0.2279	A	G	1.44921e-10	564698	6.19712e-05	34.997
rs10267100	-0.01202	0.00188	0.6735	T	G	1.62007e-10	564698	6.35418e-05	35.8841
rs1467627	0.01198	0.00187	0.6548	G	A	1.48979e-10	564698	6.48818e-05	36.6409
rs2962438	-0.01415	0.00221	0.8027	A	C	1.52638e-10	564698	6.34196e-05	35.815
rs12914495	0.01517	0.00238	0.1531	A	G	1.84221e-10	564698	5.96772e-05	33.7015
rs1326201	-0.01266	0.00198	0.7228	T	C	1.61666e-10	564698	6.42257e-05	36.2703
rs11864839	0.01175	0.00184	0.3707	G	C	1.70426e-10	564698	6.44149e-05	36.3772
rs4722407	-0.01205	0.00189	0.3605	A	G	1.82175e-10	564698	6.69499e-05	37.8089
rs9957365	0.01244	0.00195	0.6786	G	A	1.77682e-10	564698	6.75042e-05	38.1219
rs1095461	-0.01623	0.00255	0.1463	C	T	1.95664e-10	564698	6.57986e-05	37.1587
rs12296530	-0.01249	0.00197	0.3112	T	G	2.29614e-10	564698	6.68787e-05	37.7686
rs10913420	0.01512	0.00238	0.1599	C	T	2.11237e-10	564698	6.14205e-05	34.686
rs10986157	-0.01288	0.00203	0.7568	C	T	2.22675e-10	564698	6.1067e-05	34.4864
rs1771149	-0.01388	0.00219	0.2245	C	T	2.32919e-10	564698	6.70822e-05	37.8836
rs67597604	-0.01553	0.00245	0.1616	G	T	2.31598e-10	564698	6.5353e-05	36.907
rs10215015	-0.0144	0.00228	0.2109	A	G	2.68786e-10	564698	6.90182e-05	38.977
rs12713008	0.01136	0.0018	0.551	A	G	2.77039e-10	564698	6.38535e-05	36.0601
rs9763743	-0.01339	0.00212	0.7568	A	C	2.68355e-10	564698	6.59988e-05	37.2717
rs143699161	-0.0135	0.00214	0.7534	G	A	2.81914e-10	564698	6.77199e-05	38.2437
rs1213769	-0.01252	0.00199	0.7347	C	T	3.14499e-10	564698	6.11063e-05	34.5086
rs7837523	0.0131	0.00209	0.7568	A	T	3.6585e-10	564698	6.31709e-05	35.6746
rs78457311	0.01663	0.00265	0.1446	T	C	3.48576e-10	564698	6.84151e-05	38.6364
rs7126821	0.01146	0.00183	0.4048	C	G	3.79352e-10	564698	6.32853e-05	35.7392
rs10934989	-0.01129	0.0018	0.415	G	A	3.55931e-10	564698	6.18902e-05	34.9513
rs6913406	0.01222	0.00195	0.7296	A	G	3.68859e-10	564698	5.89202e-05	33.2739
rs4881316	0.0114	0.00182	0.6259	A	G	3.75861e-10	564698	6.08601e-05	34.3695
rs5017326	-0.01172	0.00188	0.631	C	T	4.5455e-10	564698	6.39648e-05	36.123
rs73053559	0.01366	0.00219	0.2211	G	A	4.44781e-10	564698	6.4269e-05	36.2948
rs7254068	-0.01188	0.00191	0.3333	T	G	4.97487e-10	564698	6.27233e-05	35.4218
rs77330849	0.01651	0.00265	0.1037	C	T	4.65874e-10	564698	5.06706e-05	28.615
rs2398227	0.01345	0.00216	0.7993	A	G	4.75901e-10	564698	5.80406e-05	32.7772
rs1016162	-0.01194	0.00192	0.3061	C	T	5.01131e-10	564698	6.05618e-05	34.2011
rs34757410	0.01174	0.00189	0.6361	T	G	5.24344e-10	564698	6.38078e-05	36.0343
rs62195997	-0.01125	0.00181	0.5629	G	A	5.11714e-10	564698	6.22798e-05	35.1713
rs73088360	0.01393	0.00225	0.1854	G	C	5.97416e-10	564698	5.8612e-05	33.0999
rs3758643	-0.01275	0.00206	0.3044	C	T	6.04242e-10	564698	6.88422e-05	38.8776
rs6951449	0.01155	0.00187	0.6344	T	C	6.55504e-10	564698	6.18819e-05	34.9466
rs56249413	-0.01257	0.00203	0.3299	G	A	5.9361e-10	564698	6.9859e-05	39.4519
rs7236339	-0.01345	0.00218	0.1956	G	A	6.8409e-10	564698	5.69266e-05	32.1481
rs72827369	0.01499	0.00243	0.1582	T	C	6.88432e-10	564698	5.98479e-05	33.7979
rs34814382	0.01761	0.00286	0.8912	A	C	7.39757e-10	564698	6.01385e-05	33.962
rs13327482	-0.01417	0.0023	0.8469	G	A	7.23466e-10	564698	5.20687e-05	29.4045
rs229168	-0.01217	0.00198	0.2823	C	G	7.9229e-10	564698	6.00157e-05	33.8927
rs7963801	-0.01121	0.00183	0.5476	T	C	9.02954e-10	564698	6.22626e-05	35.1616
rs11167891	0.01516	0.00247	0.8895	G	T	8.37502e-10	564698	4.5179e-05	25.5136
rs2051935	-0.01146	0.00187	0.6446	A	G	8.87994e-10	564698	6.01737e-05	33.9819
rs1157317	-0.01317	0.00215	0.2194	C	T	9.03531e-10	564698	5.9411e-05	33.5511
rs12506698	0.01093	0.00179	0.4915	C	T	1.02066e-09	564698	5.97152e-05	33.7229
rs16891407	-0.01889	0.00309	0.8878	A	T	9.76109e-10	564698	7.10889e-05	40.1465
rs4507103	-0.01118	0.00184	0.5935	A	G	1.23151e-09	564698	6.03108e-05	34.0593
rs2843800	0.01425	0.00234	0.1922	T	C	1.13092e-09	564698	6.30546e-05	35.6089
rs7672943	0.0109	0.00179	0.4762	G	T	1.13345e-09	564698	5.92704e-05	33.4717
rs3087657	-0.01207	0.00199	0.7024	G	A	1.31686e-09	564698	6.09063e-05	34.3956
rs2060337	0.01086	0.00179	0.5	T	G	1.3029e-09	564698	5.89698e-05	33.302
rs1737329	0.01246	0.00206	0.2551	G	C	1.46161e-09	564698	5.90031e-05	33.3208
rs142151479	0.01759	0.00291	0.09694	C	T	1.49713e-09	564698	5.41728e-05	30.5928
rs2944772	-0.01402	0.00232	0.8316	G	C	1.51178e-09	564698	5.50532e-05	31.09
rs3787823	0.01085	0.0018	0.5272	C	A	1.66229e-09	564698	5.86871e-05	33.1423
rs2155243	-0.01176	0.00195	0.3367	G	A	1.63181e-09	564698	6.17729e-05	34.885
rs1026196	0.01407	0.00234	0.8265	T	C	1.82323e-09	564698	5.67754e-05	32.0627
rs6705514	0.01095	0.00182	0.3793	C	T	1.78247e-09	564698	5.64577e-05	31.8832
rs81663	0.01117	0.00186	0.6241	T	A	1.90889e-09	564698	5.85414e-05	33.06
rs59262126	-0.0117	0.00195	0.2925	A	G	1.97318e-09	564698	5.66571e-05	31.9958
rs7197830	-0.01121	0.00187	0.6531	A	C	2.03921e-09	564698	5.6941e-05	32.1562
rs2571249	0.01073	0.00179	0.4388	G	A	2.04221e-09	564698	5.6704e-05	32.0223
rs11725345	-0.01078	0.00181	0.4405	T	C	2.58801e-09	564698	5.72814e-05	32.3484
rs1562686	-0.01515	0.00254	0.1565	C	G	2.45284e-09	564698	6.05975e-05	34.2212
rs8001810	-0.01575	0.00266	0.8963	C	G	3.19887e-09	564698	4.6113e-05	26.041
rs4974375	-0.01088	0.00184	0.3895	G	C	3.35843e-09	564698	5.62964e-05	31.7922
rs35168133	0.01153	0.00195	0.3112	G	A	3.36299e-09	564698	5.6993e-05	32.1855
rs6914579	-0.01103	0.00187	0.6531	T	G	3.67053e-09	564698	5.51271e-05	31.1318
rs479051	0.0113	0.00191	0.6956	G	A	3.29404e-09	564698	5.40743e-05	30.5372
rs2159544	-0.01229	0.00208	0.7789	A	G	3.44915e-09	564698	5.20241e-05	29.3793
rs2279574	-0.01057	0.00179	0.4473	A	C	3.52587e-09	564698	5.52419e-05	31.1966
rs1876985	-0.01137	0.00193	0.3418	A	C	3.8342e-09	564698	5.81676e-05	32.8489
rs6815422	0.01087	0.00184	0.3759	T	C	3.47109e-09	564698	5.5439e-05	31.3079
rs508196	-0.01069	0.00182	0.4167	C	T	4.26364e-09	564698	5.55522e-05	31.3718
rs17404163	-0.01624	0.00276	0.881	G	A	4.00328e-09	564698	5.53e-05	31.2294
rs114707880	0.01823	0.0031	0.8929	C	G	4.0867e-09	564698	6.35617e-05	35.8953
rs7240432	0.01094	0.00186	0.3384	G	T	4.06024e-09	564698	5.35908e-05	30.2641
rs62523388	0.01118	0.00191	0.6701	A	C	4.81615e-09	564698	5.52631e-05	31.2086
rs11872713	-0.01452	0.00248	0.8503	T	C	4.77473e-09	564698	5.36732e-05	30.3106
rs61997667	0.01458	0.00249	0.8486	T	C	4.75801e-09	564698	5.46228e-05	30.847
rs1765174	-0.01072	0.00183	0.619	C	T	4.6869e-09	564698	5.42045e-05	30.6107
rs9367942	-0.01511	0.00259	0.8707	A	G	5.41216e-09	564698	5.14074e-05	29.0311
rs28403253	0.01043	0.00179	0.5136	A	G	5.6495e-09	564698	5.43522e-05	30.6941
rs76836027	-0.01171	0.00201	0.7313	G	T	5.68156e-09	564698	5.38899e-05	30.433
rs1407855	0.01067	0.00184	0.3912	G	A	6.67461e-09	564698	5.42291e-05	30.6246
rs12814443	-0.01838	0.00317	0.07653	G	A	6.70676e-09	564698	4.77502e-05	26.9657
rs731575	-0.01136	0.00196	0.6922	G	A	6.79483e-09	564698	5.49904e-05	31.0546
rs9568926	-0.01302	0.00224	0.1888	C	A	6.15467e-09	564698	5.19256e-05	29.3237
rs4140762	0.01039	0.00179	0.5357	G	A	6.45702e-09	564698	5.37009e-05	30.3263
rs11125163	-0.01042	0.0018	0.5765	C	T	7.08535e-09	564698	5.30174e-05	29.9403
rs1413422	-0.01083	0.00187	0.6122	T	C	6.97839e-09	564698	5.56914e-05	31.4505
rs1827540	-0.01035	0.00179	0.466	A	G	7.37638e-09	564698	5.33136e-05	30.1076
rs519989	-0.01091	0.0019	0.3452	C	A	9.35067e-09	564698	5.38095e-05	30.3876
rs6135385	0.01247	0.00217	0.8129	A	C	9.10861e-09	564698	4.73014e-05	26.7122
rs17716502	0.01296	0.00227	0.8469	T	C	1.13474e-08	564698	4.35559e-05	24.5969
rs76000727	0.01802	0.00316	0.92517	A	G	1.18041e-08	564698	4.49611e-05	25.3905
rs17250392	0.02348	0.00412	0.96088	G	A	1.20492e-08	564698	4.14471e-05	23.406
rs3769312	0.01309	0.00229	0.818	A	C	1.0896e-08	564698	5.10192e-05	28.8118
rs1187769	0.01242	0.00218	0.8316	T	C	1.21757e-08	564698	4.32046e-05	24.3985
rs1479119	-0.01025	0.0018	0.4473	G	A	1.23774e-08	564698	5.19477e-05	29.3362
rs41301394	0.0113	0.00199	0.2806	C	T	1.35967e-08	564698	5.15519e-05	29.1127
rs1322131	0.01027	0.00181	0.5799	A	C	1.39474e-08	564698	5.13898e-05	29.0211
rs820312	-0.01011	0.00179	0.5034	C	G	1.62283e-08	564698	5.11037e-05	28.8595
rs12027943	-0.01032	0.00183	0.602	T	C	1.70699e-08	564698	5.10351e-05	28.8208
rs2642365	0.0109	0.00194	0.3248	C	A	1.92559e-08	564698	5.21112e-05	29.4285
rs6731373	0.01071	0.00191	0.6633	A	G	2.05472e-08	564698	5.12344e-05	28.9334
rs317050	-0.01006	0.00179	0.466	T	C	1.90834e-08	564698	5.03678e-05	28.4439
rs3796320	0.01347	0.0024	0.165	G	A	1.99424e-08	564698	4.9996e-05	28.234
rs6432169	-0.01012	0.00181	0.4439	A	G	2.25557e-08	564698	5.05626e-05	28.5539
rs6807782	-0.01086	0.00194	0.3061	C	T	2.16916e-08	564698	5.01014e-05	28.2935
rs10792472	0.01045	0.00187	0.6361	A	G	2.29389e-08	564698	5.05557e-05	28.55
rs7583216	-0.01795	0.00321	0.07823	G	A	2.24598e-08	564698	4.64681e-05	26.2416
rs6444790	0.01004	0.0018	0.5459	T	C	2.43611e-08	564698	4.99761e-05	28.2227
rs4620568	0.01071	0.00192	0.3265	C	G	2.43125e-08	564698	5.04463e-05	28.4883
rs10202535	-0.00998	0.00179	0.4983	C	T	2.46935e-08	564698	4.97996e-05	28.123
rs6896927	0.01166	0.00209	0.2415	C	T	2.41978e-08	564698	4.98081e-05	28.1278
rs6461532	-0.00997	0.00179	0.5255	G	C	2.54984e-08	564698	4.95712e-05	27.994
rs112503449	0.01945	0.0035	0.94388	A	G	2.74226e-08	564698	4.00778e-05	22.6327
rs12424607	0.01118	0.00201	0.7075	C	T	2.66411e-08	564698	5.17328e-05	29.2148
rs12367037	-0.01016	0.00183	0.3963	G	A	2.82561e-08	564698	4.93927e-05	27.8932
rs2240621	0.01028	0.00185	0.6207	C	T	2.74833e-08	564698	4.97601e-05	28.1007
rs9342115	-0.01847	0.00333	0.09014	T	C	2.91367e-08	564698	5.59572e-05	31.6006
rs1986116	0.01162	0.00209	0.7789	T	C	2.70071e-08	564698	4.65064e-05	26.2632
rs12434396	-0.01044	0.00188	0.3367	G	C	2.80501e-08	564698	4.86838e-05	27.4929
rs875519	-0.01077	0.00194	0.2687	T	C	2.83154e-08	564698	4.55853e-05	25.743
rs12263258	0.01203	0.00217	0.2041	A	T	2.96013e-08	564698	4.70178e-05	26.552
rs6833433	0.01034	0.00188	0.3605	T	A	3.79791e-08	564698	4.92966e-05	27.839
rs7921226	0.0127	0.00231	0.1939	A	T	3.84481e-08	564698	5.04202e-05	28.4735
rs13236282	0.01058	0.00193	0.6922	C	T	4.20865e-08	564698	4.76982e-05	26.9362
rs10974399	-0.00994	0.00181	0.5901	T	G	3.98055e-08	564698	4.77976e-05	26.9924
rs9521133	0.02348	0.00429	0.95408	G	A	4.41997e-08	564698	4.83073e-05	27.2803
rs11714455	0.02716	0.00497	0.04932	A	G	4.63458e-08	564698	6.91746e-05	39.0653
rs55897719	0.01065	0.00195	0.7347	A	C	4.72026e-08	564698	4.42157e-05	24.9695
rs6879040	-0.00979	0.00179	0.5	T	C	4.51883e-08	564698	4.79221e-05	27.0627

## Sheet: sTable 6
Supplementary Table6 Instrument SNPs for BMI
SNP	beta	se	eaf	other_allele	effect_allele	pval	sample_size	R2	F
rs12044597	0.0143	0.0016	0.5029	A	G	3.98074e-19	681275	0.000102242	69.6615
rs7535528	-0.0152	0.0018	0.3741	G	A	3.05495e-17	681275	0.000108196	73.7188
rs2235564	0.0131	0.0018	0.3466	C	T	3.39364e-13	681275	7.77285e-05	52.9584
rs1891216	0.0107	0.0018	0.3759	T	G	2.77396e-09	681275	5.37185e-05	36.5989
rs2791653	-0.0141	0.0019	0.7577	A	G	1.16193e-13	681275	7.29993e-05	49.7361
rs2284746	-0.0104	0.0017	0.5238	C	G	9.49671e-10	681275	5.39575e-05	36.7617
rs6692586	-0.0192	0.0023	0.832	A	G	6.95309e-17	681275	0.000103054	70.2152
rs2228552	0.0127	0.0019	0.6445	G	T	2.32173e-11	681275	7.39094e-05	50.3562
rs4653017	0.0122	0.0018	0.6818	C	T	1.22038e-11	681275	6.45813e-05	44.0003
rs7512146	-0.0094	0.0017	0.5084	G	T	3.21306e-08	681275	4.41675e-05	30.0915
rs11577094	0.0182	0.003	0.08109	C	T	1.30592e-09	681275	4.93643e-05	33.6322
rs4660443	0.0164	0.0021	0.2218	C	T	5.74045e-15	681275	9.28476e-05	63.2604
rs741959	-0.017	0.0017	0.5913	A	G	1.52397e-23	681275	0.000139682	95.1748
rs7531656	-0.0195	0.0017	0.6754	A	G	1.85395e-30	681275	0.000166728	113.606
rs17425707	0.0167	0.0028	0.1003	T	C	2.45706e-09	681275	5.0334e-05	34.2929
rs2481665	-0.0161	0.0016	0.4408	T	C	8.0917e-24	681275	0.000127788	87.0697
rs1937433	0.0124	0.0017	0.5358	C	G	3.00623e-13	681275	7.64859e-05	52.1117
rs1993709	0.0331	0.0021	0.8177	A	G	5.68921e-56	681275	0.000326638	222.602
rs7551507	-0.0184	0.0016	0.5633	C	T	1.31915e-30	681275	0.000166567	113.496
rs12049202	0.024	0.0022	0.203	C	T	1.04294e-27	681275	0.000186383	127.002
rs438327	-0.0095	0.0017	0.5311	C	T	2.29389e-08	681275	4.49504e-05	30.6249
rs11165493	0.0146	0.0019	0.3403	G	A	1.53943e-14	681275	9.57071e-05	65.2089
rs2181375	0.0208	0.0017	0.5901	A	G	2.01374e-34	681275	0.000209296	142.617
rs17379561	0.016	0.0024	0.1477	A	T	2.61678e-11	681275	6.4453e-05	43.9129
rs11185111	-0.0129	0.0019	0.3042	G	A	1.12543e-11	681275	7.04455e-05	47.996
rs7550711	0.0649	0.005	0.03058	C	T	1.58881e-38	681275	0.000249729	170.176
rs12033257	-0.0146	0.0018	0.3835	A	G	5.0159e-16	681275	0.000100794	68.6751
rs969273	-0.0104	0.0018	0.6384	G	A	7.56937e-09	681275	4.99365e-05	34.0221
rs6587552	-0.0173	0.002	0.7591	A	G	5.14994e-18	681275	0.000109461	74.5807
rs6673081	-0.01	0.0018	0.5534	T	C	2.7673e-08	681275	4.94297e-05	33.6768
rs4414033	0.0129	0.0018	0.627	G	A	7.68458e-13	681275	7.78369e-05	53.0323
rs10733051	-0.0097	0.0016	0.4802	A	G	1.34022e-09	681275	4.69712e-05	32.0017
rs12564992	0.0196	0.0026	0.1144	A	G	4.75548e-14	681275	7.78405e-05	53.0348
rs543874	0.0475	0.002	0.1952	A	G	1.09874e-124	681275	0.0007089	483.297
rs10920678	-0.0155	0.0016	0.5709	A	G	3.40768e-22	681275	0.00011771	80.2018
rs12041258	-0.0146	0.002	0.2287	T	C	2.87768e-13	681275	7.52013e-05	51.2365
rs2820311	0.0235	0.0018	0.3369	A	G	5.90775e-39	681275	0.000246744	168.141
rs16849710	-0.0116	0.0018	0.515	A	G	1.16025e-10	681275	6.72194e-05	45.7979
rs17014375	0.0172	0.0025	0.1348	T	G	5.98526e-12	681275	6.9007e-05	47.0159
rs11118308	-0.0101	0.0016	0.4703	A	G	2.74563e-10	681275	5.0825e-05	34.6275
rs10915840	-0.0118	0.0019	0.283	G	A	5.28074e-10	681275	5.65067e-05	38.4986
rs12029086	-0.0142	0.0025	0.1421	G	T	1.34695e-08	681275	4.91629e-05	33.495
rs3753549	0.0203	0.0025	0.1437	T	C	4.66184e-16	681275	0.000101416	69.0987
rs4639527	0.0172	0.0019	0.3012	A	G	1.39564e-19	681275	0.000124536	84.8536
rs13021737	0.0574	0.0021	0.8319	A	G	1.70432e-164	681275	0.000921494	628.368
rs2693826	-0.0137	0.0017	0.4421	G	A	7.70322e-16	681275	9.25866e-05	63.0826
rs934224	0.0107	0.002	0.7399	C	T	8.79542e-08	681275	4.40667e-05	30.0228
rs10182181	0.0325	0.0016	0.4753	A	G	9.96983e-92	681275	0.000526836	359.108
rs1260326	0.0105	0.0017	0.5973	T	C	6.55504e-10	681275	5.30375e-05	36.1349
rs4358081	0.0097	0.0017	0.4631	A	C	1.15742e-08	681275	4.67888e-05	31.8774
rs10048652	-0.0129	0.0017	0.5499	T	C	3.24292e-14	681275	8.23763e-05	56.1254
rs10169594	0.0121	0.0018	0.3596	T	C	1.78974e-11	681275	6.74329e-05	45.9433
rs17822019	-0.0132	0.0018	0.3653	T	C	2.24498e-13	681275	8.07971e-05	55.0494
rs930295	-0.0211	0.0023	0.8417	A	C	4.56153e-20	681275	0.000118641	80.8362
rs3806572	-0.0145	0.0019	0.2788	G	A	2.31896e-14	681275	8.45502e-05	57.6066
rs4671328	-0.0219	0.0017	0.5533	T	G	5.65838e-38	681275	0.00023708	161.554
rs6545714	-0.0191	0.0017	0.6139	G	A	2.73581e-29	681275	0.000172939	117.839
rs2861683	-0.0144	0.0017	0.407	A	C	2.44157e-17	681275	0.000100093	68.1975
rs1371108	0.0119	0.0018	0.3247	C	A	3.81446e-11	681275	6.21016e-05	42.3108
rs7557796	-0.016	0.0018	0.6524	T	C	6.1723e-19	681275	0.000116108	79.1107
rs4303732	-0.0144	0.0017	0.3974	T	C	2.44157e-17	681275	9.93143e-05	67.6669
rs6707445	0.0128	0.0017	0.4543	G	A	5.09694e-14	681275	8.12356e-05	55.3481
rs1451533	0.0167	0.0019	0.273	G	A	1.50262e-18	681275	0.000110703	75.4274
rs902695	-0.0103	0.0017	0.4798	G	A	1.37121e-09	681275	5.29584e-05	36.0811
rs1374111	0.0103	0.0017	0.6804	G	A	1.37121e-09	681275	4.61398e-05	31.4352
rs17551974	-0.0141	0.0022	0.1782	C	A	1.4639e-10	681275	5.82294e-05	39.6724
rs429343	-0.015	0.0017	0.5813	A	G	1.10908e-18	681275	0.000109526	74.625
rs1462496	0.0105	0.0018	0.3882	T	A	5.43309e-09	681275	5.23689e-05	35.6794
rs3764835	-0.0141	0.0024	0.1528	G	A	4.22843e-09	681275	5.14728e-05	35.0688
rs1460676	0.0166	0.0022	0.1603	T	C	4.50713e-14	681275	7.41829e-05	50.5426
rs1521527	-0.0121	0.0017	0.5324	G	C	1.09785e-12	681275	7.28976e-05	49.6668
rs12998411	0.0106	0.0017	0.5808	G	C	4.5093e-10	681275	5.47129e-05	37.2765
rs12328930	0.0098	0.0017	0.4235	T	C	8.18004e-09	681275	4.68959e-05	31.9504
rs9630985	0.0177	0.0018	0.6756	A	C	8.08959e-23	681275	0.000137324	93.5681
rs11904490	-0.0099	0.0018	0.3911	C	A	3.79791e-08	681275	4.66804e-05	31.8036
rs1064213	0.012	0.0017	0.492	G	A	1.67918e-12	681275	7.19816e-05	49.0426
rs3731695	0.0116	0.0016	0.5582	T	C	4.16772e-13	681275	6.63684e-05	45.218
rs4482463	-0.0331	0.0033	0.9213	C	A	1.12172e-23	681275	0.000158877	108.256
rs12694050	0.0107	0.0018	0.6131	T	C	2.77396e-09	681275	5.4316e-05	37.006
rs6734537	0.0133	0.0022	0.1971	T	C	1.48989e-09	681275	5.59862e-05	38.1441
rs17203016	0.015	0.002	0.196	A	G	6.38178e-14	681275	7.09128e-05	48.3144
rs7599312	-0.0186	0.0019	0.2652	G	A	1.24945e-22	681275	0.000134834	91.871
rs7594289	0.0111	0.0017	0.4292	A	G	6.60285e-11	681275	6.03698e-05	41.1308
rs11889536	-0.0189	0.0024	0.1493	A	G	3.40743e-15	681275	9.07381e-05	61.8231
rs10211055	0.0157	0.0018	0.3456	T	C	2.72794e-18	681275	0.000111493	75.9654
rs7598508	0.0154	0.0018	0.3292	T	C	1.17302e-17	681275	0.000104743	71.3659
rs7568228	-0.0102	0.0017	0.5309	G	C	1.97318e-09	681275	5.18213e-05	35.3063
rs10510419	-0.0177	0.0023	0.1416	G	T	1.40774e-14	681275	7.61604e-05	51.89
rs2596902	-0.0115	0.0018	0.659	G	A	1.67095e-10	681275	5.94382e-05	40.496
rs580438	0.0114	0.0018	0.3319	C	T	2.3992e-10	681275	5.76353e-05	39.2676
rs4858193	-0.0129	0.0019	0.2779	T	C	1.12543e-11	681275	6.67875e-05	45.5036
rs6804842	0.0156	0.0017	0.572	A	G	4.45452e-20	681275	0.000119157	81.188
rs17033117	0.0137	0.0022	0.1872	C	T	4.74625e-10	681275	5.71164e-05	38.9141
rs754635	0.0198	0.0027	0.8873	C	G	2.24498e-13	681275	7.8407e-05	53.4208
rs33494	-0.0167	0.0022	0.8082	C	G	3.17669e-14	681275	8.6463e-05	58.91
rs7637852	-0.0139	0.0019	0.6951	A	G	2.55873e-13	681275	8.18963e-05	55.7983
rs11713193	0.0239	0.0017	0.5073	G	A	6.80074e-45	681275	0.000285544	194.589
rs2365389	-0.0174	0.0017	0.4143	C	T	1.37776e-24	681275	0.000146933	100.116
rs1452075	0.0141	0.0018	0.7277	C	T	4.75103e-15	681275	7.87895e-05	53.6814
rs925018	0.013	0.0018	0.3235	C	G	5.11448e-13	681275	7.39705e-05	50.3979
rs7626079	0.011	0.0018	0.3434	C	T	9.89398e-10	681275	5.45653e-05	37.1759
rs3821548	0.0125	0.0018	0.3399	G	C	3.79953e-12	681275	7.0115e-05	47.7708
rs7647242	0.0132	0.0017	0.3994	C	T	8.18349e-15	681275	8.35933e-05	56.9546
rs2325036	-0.0181	0.0017	0.3845	A	C	1.79961e-26	681275	0.000155064	105.657
rs4859003	0.023	0.0027	0.8944	T	C	1.61607e-17	681275	9.99267e-05	68.0841
rs4857329	-0.0202	0.0017	0.5226	A	G	1.46193e-32	681275	0.000203603	138.738
rs1436343	0.0141	0.0017	0.5922	A	G	1.09394e-16	681275	9.60249e-05	65.4255
rs7640424	-0.0136	0.0018	0.2969	C	T	4.17076e-14	681275	7.72209e-05	52.6126
rs9817840	-0.014	0.0022	0.1826	C	A	1.97032e-10	681275	5.85088e-05	39.8628
rs4624596	-0.0136	0.0023	0.1851	T	C	3.35843e-09	681275	5.5798e-05	38.0158
rs2124499	-0.0123	0.0017	0.3718	G	C	4.64521e-13	681275	7.0672e-05	48.1503
rs1320903	0.0216	0.0018	0.3174	G	A	3.55296e-33	681275	0.000202167	137.759
rs6794351	0.0169	0.0019	0.7329	C	T	5.85579e-19	681275	0.000111821	76.1889
rs16851483	0.0369	0.0035	0.06928	G	T	5.4808e-26	681275	0.000175594	119.648
rs355777	0.0153	0.0017	0.4106	G	C	2.25718e-19	681275	0.000113303	77.1991
rs7615297	-0.0149	0.0024	0.1465	C	G	5.35495e-10	681275	5.55193e-05	37.8259
rs1656377	0.0099	0.0017	0.5885	T	C	5.76177e-09	681275	4.74697e-05	32.3414
rs1399897	0.01	0.0017	0.5704	T	A	4.04475e-09	681275	4.90088e-05	33.39
rs5396	0.0154	0.0018	0.2765	T	C	1.17302e-17	681275	9.48866e-05	64.6498
rs13069244	0.0187	0.0032	0.07747	G	A	5.10386e-09	681275	4.99836e-05	34.0542
rs6443750	0.0148	0.0021	0.8068	T	C	1.82005e-12	681275	6.82852e-05	46.524
rs6772756	-0.0104	0.0019	0.3372	A	G	4.40774e-08	681275	4.83467e-05	32.9389
rs865809	-0.0127	0.002	0.7678	A	G	2.15315e-10	681275	5.75106e-05	39.1827
rs9816226	0.0323	0.0021	0.8199	A	T	2.19692e-53	681275	0.000308113	209.974
rs9288754	0.0096	0.0017	0.5884	T	C	1.63216e-08	681275	4.46396e-05	30.4131
rs6764533	0.0116	0.0018	0.359	G	A	1.16025e-10	681275	6.19296e-05	42.1936
rs2051559	0.0176	0.0026	0.1308	T	C	1.29469e-11	681275	7.04341e-05	47.9882
rs1477887	0.0138	0.0017	0.5433	A	G	4.75309e-16	681275	9.45059e-05	64.3904
rs9291467	-0.014	0.0017	0.5375	T	C	1.79117e-16	681275	9.74488e-05	66.3957
rs6448587	-0.0167	0.0023	0.1891	A	C	3.8461e-13	681275	8.55306e-05	58.2747
rs2242189	-0.0135	0.0018	0.3658	T	C	6.38178e-14	681275	8.45605e-05	57.6136
rs12641981	0.0324	0.0016	0.4315	C	T	3.5524e-91	681275	0.000515029	351.056
rs711347	-0.0122	0.0019	0.7489	T	A	1.35335e-10	681275	5.59784e-05	38.1387
rs1492767	0.0094	0.0016	0.4957	C	T	4.22843e-09	681275	4.41767e-05	30.0977
rs6815910	-0.0128	0.0017	0.5435	T	A	5.09694e-14	681275	8.12999e-05	55.392
rs11945861	-0.0148	0.002	0.2369	G	A	1.36184e-13	681275	7.91954e-05	53.958
rs17767510	0.0129	0.0023	0.1697	G	C	2.03857e-08	681275	4.6895e-05	31.9498
rs17001561	0.0151	0.0023	0.1573	G	A	5.1957e-11	681275	6.04485e-05	41.1844
rs4690110	-0.0121	0.0021	0.7973	G	A	8.31699e-09	681275	4.73234e-05	32.2417
rs4148155	-0.0188	0.0026	0.1127	A	G	4.80266e-13	681275	7.06871e-05	48.1606
rs3857068	-0.0101	0.0017	0.4654	C	G	2.82984e-09	681275	5.07608e-05	34.5837
rs1863652	-0.0115	0.0018	0.3449	G	A	1.67095e-10	681275	5.97622e-05	40.7168
rs13107325	0.047	0.0032	0.07373	C	T	7.75215e-49	681275	0.000301722	205.617
rs326896	-0.0128	0.0018	0.3925	C	T	1.15112e-12	681275	7.81332e-05	53.2342
rs7694732	-0.0099	0.0017	0.4378	A	G	5.76177e-09	681275	4.82466e-05	32.8707
rs4864201	-0.0141	0.0017	0.6469	T	C	1.09394e-16	681275	9.08245e-05	61.8819
rs1296328	-0.0179	0.0018	0.5657	A	C	2.66658e-23	681275	0.000157439	107.276
rs331966	0.0112	0.0018	0.3792	A	C	4.90162e-10	681275	5.9059e-05	40.2377
rs1804528	0.0109	0.002	0.3507	G	A	5.03698e-08	681275	5.41083e-05	36.8645
rs11736228	-0.0139	0.002	0.2587	A	T	3.65286e-12	681275	7.41054e-05	50.4898
rs13110266	-0.0117	0.0017	0.4065	G	A	5.88719e-12	681275	6.60515e-05	45.0021
rs1522569	-0.0164	0.0022	0.1819	T	G	9.01782e-14	681275	8.00492e-05	54.5397
rs7683836	-0.0114	0.0017	0.5405	G	A	2.00193e-11	681275	6.45537e-05	43.9815
rs16871902	0.0125	0.0017	0.4877	G	A	1.93892e-13	681275	7.80777e-05	53.1964
rs4518345	-0.0117	0.0019	0.2842	G	A	7.37183e-10	681275	5.56952e-05	37.9457
rs7730004	0.0148	0.0018	0.6693	C	T	1.99767e-16	681275	9.69635e-05	66.065
rs7704281	0.0271	0.0041	0.04531	G	A	3.84954e-11	681275	6.35368e-05	43.2886
rs17424296	-0.0108	0.0018	0.3659	G	A	1.97318e-09	681275	5.4125e-05	36.8759
rs1895407	0.0142	0.0017	0.4847	T	C	6.65838e-17	681275	0.000100726	68.6285
rs2367112	-0.0119	0.0016	0.4919	T	G	1.02609e-13	681275	7.07864e-05	48.2283
rs2307111	-0.0265	0.0016	0.3962	T	C	1.30075e-61	681275	0.000335992	228.979
rs6874309	-0.012	0.0021	0.7893	T	A	1.10166e-08	681275	4.7896e-05	32.6318
rs9596	-0.0117	0.0018	0.3374	A	G	8.032e-11	681275	6.12066e-05	41.701
rs13159555	0.0119	0.0021	0.2137	A	G	1.45602e-08	681275	4.75901e-05	32.4234
rs6870983	-0.0204	0.002	0.2177	C	T	1.98273e-24	681275	0.00014175	96.5839
rs2304607	0.032	0.0025	0.148	A	G	1.63951e-37	681275	0.000258245	175.981
rs3811951	0.0153	0.0019	0.2841	A	G	8.10325e-16	681275	9.52218e-05	64.8782
rs11951673	-0.0123	0.0017	0.3941	C	T	4.64521e-13	681275	7.22516e-05	49.2266
rs11739877	0.0117	0.0018	0.6118	C	T	8.032e-11	681275	6.5023e-05	44.3013
rs40067	-0.0266	0.0023	0.1713	G	A	6.18345e-31	681275	0.000200885	136.885
rs2435061	-0.0097	0.0017	0.4121	C	T	1.15742e-08	681275	4.5591e-05	31.0614
rs12517185	0.01	0.0017	0.4336	C	G	4.04475e-09	681275	4.91182e-05	33.4646
rs6595205	-0.0114	0.0016	0.5305	C	G	1.04081e-12	681275	6.47382e-05	44.1072
rs7711753	-0.0134	0.0016	0.4356	G	A	5.52239e-17	681275	8.82906e-05	60.1553
rs3756761	0.0125	0.0022	0.1803	G	A	1.3327e-08	681275	4.6185e-05	31.466
rs13174863	0.0192	0.0023	0.1548	A	G	6.95309e-17	681275	9.64635e-05	65.7243
rs294704	-0.0113	0.0019	0.7239	G	T	2.72488e-09	681275	5.10425e-05	34.7756
rs7715256	-0.0166	0.0016	0.5781	G	T	3.22212e-25	681275	0.000134418	91.5879
rs17056301	0.0118	0.002	0.2636	T	C	3.63502e-09	681275	5.40572e-05	36.8297
rs189843	-0.0098	0.0017	0.5557	G	C	8.18004e-09	681275	4.74241e-05	32.3103
rs17663412	0.0157	0.0027	0.1139	C	A	6.0701e-09	681275	4.97549e-05	33.8983
rs7730898	0.0168	0.0018	0.729	G	A	1.02593e-20	681275	0.000111518	75.9827
rs806600	-0.0095	0.0017	0.475	A	G	2.29389e-08	681275	4.50122e-05	30.667
rs6556301	-0.0111	0.0018	0.3596	G	T	6.97446e-10	681275	5.67475e-05	38.6628
rs6597173	0.0105	0.0018	0.6697	C	T	5.43309e-09	681275	4.8775e-05	33.2307
rs2228213	-0.0139	0.0017	0.3481	G	A	2.92279e-16	681275	8.76889e-05	59.7453
rs9367368	-0.0121	0.0018	0.3033	T	C	1.78974e-11	681275	6.18755e-05	42.1567
rs3806114	-0.0113	0.0018	0.6773	G	A	3.43446e-10	681275	5.58171e-05	38.0288
rs9379827	-0.0132	0.0019	0.2409	C	A	3.72163e-12	681275	6.37256e-05	43.4173
rs4495304	-0.0194	0.0033	0.067	T	C	4.13282e-09	681275	4.70533e-05	32.0576
rs2281819	-0.016	0.002	0.2302	T	A	1.24419e-15	681275	9.07305e-05	61.8178
rs2814992	0.0245	0.0017	0.3401	A	G	4.36415e-47	681275	0.000269431	183.605
rs1579557	0.0213	0.0019	0.2998	C	T	3.62034e-29	681275	0.000190477	129.792
rs1358980	-0.0125	0.0017	0.4777	C	T	1.93892e-13	681275	7.79696e-05	53.1227
rs947137	0.0098	0.0017	0.5426	T	C	8.18004e-09	681275	4.76714e-05	32.4788
rs943005	0.0415	0.0021	0.1705	C	T	6.33678e-87	681275	0.000487155	332.047
rs2465043	-0.0146	0.0018	0.3514	G	A	5.0159e-16	681275	9.7166e-05	66.203
rs1020548	-0.0132	0.0023	0.8344	G	A	9.51639e-09	681275	4.81518e-05	32.8061
rs7761673	-0.0126	0.0021	0.2058	T	A	1.97318e-09	681275	5.18975e-05	35.3582
rs947612	-0.0116	0.002	0.7516	G	A	6.63149e-09	681275	5.0244e-05	34.2316
rs9688431	-0.0231	0.0035	0.06034	T	C	4.11158e-11	681275	6.05104e-05	41.2266
rs9294260	0.0147	0.0016	0.4731	G	A	4.02077e-20	681275	0.000107732	73.403
rs9362662	-0.0112	0.0017	0.5201	A	G	4.45085e-11	681275	6.26186e-05	42.6631
rs200810	-0.0136	0.0017	0.3716	T	C	1.24419e-15	681275	8.63813e-05	58.8543
rs901630	-0.0146	0.0017	0.3973	C	T	8.83153e-18	681275	0.000102083	69.5538
rs17789218	0.013	0.0019	0.2392	T	C	7.80377e-12	681275	6.15104e-05	41.9079
rs156198	0.0123	0.002	0.7608	T	C	7.74829e-10	681275	5.50645e-05	37.516
rs3800229	0.0175	0.0018	0.7123	G	T	2.42432e-22	681275	0.000125519	85.5233
rs2357760	0.0145	0.0017	0.6754	G	A	1.47094e-17	681275	9.21883e-05	62.8112
rs2875762	0.0139	0.002	0.2473	G	C	3.65286e-12	681275	7.19293e-05	49.007
rs1268070	-0.0104	0.0017	0.4791	C	T	9.49671e-10	681275	5.39855e-05	36.7809
rs9375702	-0.0115	0.0019	0.705	C	T	1.42499e-09	681275	5.50094e-05	37.4785
rs2781668	0.0169	0.0023	0.1612	C	T	2.01456e-13	681275	7.72373e-05	52.6237
rs6922607	0.0123	0.0022	0.1963	A	G	2.25884e-08	681275	4.77369e-05	32.5234
rs765875	-0.0121	0.0017	0.4808	C	T	1.09785e-12	681275	7.30971e-05	49.8027
rs1538247	0.0108	0.0019	0.3181	T	C	1.31418e-08	681275	5.06013e-05	34.4751
rs487060	0.011	0.0016	0.4816	C	T	6.19899e-12	681275	6.04181e-05	41.1637
rs13191362	-0.0236	0.0025	0.1198	A	G	3.72779e-21	681275	0.000117461	80.0321
rs6461115	-0.0144	0.0019	0.2285	A	G	3.4837e-14	681275	7.31101e-05	49.8115
rs4722398	0.0158	0.0025	0.1336	C	T	2.61563e-10	681275	5.77922e-05	39.3745
rs1830074	0.0115	0.0019	0.288	T	C	1.42499e-09	681275	5.42373e-05	36.9524
rs4307239	0.0115	0.0017	0.4578	A	G	1.3358e-11	681275	6.5654e-05	44.7312
rs774246	0.0153	0.0025	0.1444	A	G	9.35754e-10	681275	5.7843e-05	39.4092
rs215632	-0.0152	0.0018	0.6382	A	G	3.05495e-17	681275	0.000106695	72.6959
rs10248136	-0.0097	0.0017	0.5142	C	T	1.15742e-08	681275	4.70071e-05	32.0261
rs10259786	-0.0114	0.0018	0.3537	A	G	2.3992e-10	681275	5.94168e-05	40.4814
rs10269783	0.0133	0.0017	0.3896	G	A	5.13625e-15	681275	8.41331e-05	57.3224
rs12718572	-0.0117	0.0018	0.4024	C	T	8.032e-11	681275	6.5837e-05	44.8559
rs7801117	0.0108	0.0019	0.3124	G	A	1.31418e-08	681275	5.011e-05	34.1403
rs20324	-0.0109	0.0018	0.5345	A	G	1.39934e-09	681275	5.91222e-05	40.2807
rs17207196	-0.0221	0.0018	0.4118	C	T	1.19228e-34	681275	0.000236606	161.231
rs11505821	0.0311	0.0035	0.0601	A	T	6.35114e-19	681275	0.000109271	74.4519
rs1544459	0.0103	0.0016	0.4536	T	C	1.21457e-10	681275	5.25882e-05	35.8288
rs4730110	0.0138	0.0017	0.5805	T	C	4.75309e-16	681275	9.27518e-05	63.1952
rs13247665	0.0139	0.0018	0.3593	T	C	1.14319e-14	681275	8.89552e-05	60.6082
rs13240600	-0.0204	0.0024	0.1552	A	G	1.89591e-17	681275	0.000109128	74.354
rs11496125	0.0169	0.0017	0.4212	C	T	2.75553e-23	681275	0.000139258	94.886
rs7788008	-0.0157	0.0017	0.4445	G	A	2.57577e-20	681275	0.000121726	82.9391
rs10953740	-0.0153	0.0017	0.5534	A	G	2.25718e-19	681275	0.00011571	78.8392
rs10247983	0.0201	0.0033	0.9213	G	A	1.12271e-09	681275	5.85865e-05	39.9158
rs2283093	0.0127	0.0021	0.2066	C	T	1.47002e-09	681275	5.28762e-05	36.025
rs3800637	0.0115	0.0018	0.336	T	C	1.67095e-10	681275	5.9011e-05	40.205
rs7811342	-0.0197	0.0029	0.1058	T	C	1.09747e-11	681275	7.34316e-05	50.0306
rs11773362	-0.0111	0.0018	0.3369	C	T	6.97446e-10	681275	5.50498e-05	37.506
rs10236214	0.0128	0.0017	0.6407	C	T	5.09694e-14	681275	7.54331e-05	51.3944
rs11783247	-0.0169	0.0016	0.5375	C	T	4.44659e-26	681275	0.000142002	96.7557
rs13263601	0.0154	0.0018	0.3478	A	C	1.17302e-17	681275	0.000107592	73.3077
rs4366093	0.0121	0.0018	0.6798	T	C	1.78974e-11	681275	6.37387e-05	43.4262
rs1362910	-0.0121	0.0017	0.5815	A	G	1.09785e-12	681275	7.126e-05	48.551
rs7826312	0.0104	0.0017	0.5879	T	C	9.49671e-10	681275	5.24086e-05	35.7065
rs4320543	-0.0107	0.0018	0.3967	G	A	2.77396e-09	681275	5.48016e-05	37.3369
rs6471941	0.0156	0.0021	0.1684	G	A	1.09777e-13	681275	6.8161e-05	46.4394
rs12334877	-0.0144	0.0022	0.198	G	A	5.93147e-11	681275	6.58559e-05	44.8688
rs1431659	-0.0196	0.0019	0.7344	A	G	5.97879e-25	681275	0.000149866	102.115
rs1405348	0.0204	0.0017	0.5676	A	G	3.55296e-33	681275	0.000204276	139.196
rs733594	0.0138	0.0018	0.718	C	T	1.76524e-14	681275	7.71191e-05	52.5432
rs1504797	-0.0119	0.0019	0.3131	T	C	3.77258e-10	681275	6.09117e-05	41.5
rs7819514	-0.0107	0.0018	0.3216	G	A	2.77396e-09	681275	4.99574e-05	34.0363
rs12680842	-0.0133	0.0018	0.3205	A	G	1.48061e-13	681275	7.70461e-05	52.4935
rs1021066	0.0096	0.0017	0.5237	T	G	1.63216e-08	681275	4.59765e-05	31.324
rs2737249	-0.0171	0.0018	0.3382	T	G	2.0989e-21	681275	0.000130895	89.1868
rs17450772	0.0189	0.003	0.1125	T	C	2.97646e-10	681275	7.13304e-05	48.5989
rs12675063	0.0156	0.0026	0.1131	A	T	1.97318e-09	681275	4.88221e-05	33.2628
rs10099330	0.0112	0.0017	0.4436	A	G	4.45085e-11	681275	6.1922e-05	42.1884
rs7037266	-0.0112	0.0018	0.3739	C	A	4.90162e-10	681275	5.87307e-05	40.014
rs1535660	-0.0147	0.0025	0.8554	T	C	4.10266e-09	681275	5.34567e-05	36.4206
rs1948080	-0.0137	0.0018	0.3749	T	G	2.71749e-14	681275	8.79703e-05	59.9371
rs4740619	-0.0186	0.0016	0.4521	T	C	3.07593e-31	681275	0.000171392	116.785
rs10962550	0.0182	0.0022	0.1801	G	C	1.30929e-16	681275	9.78244e-05	66.6517
rs10811871	-0.0108	0.0018	0.3829	A	G	1.97318e-09	681275	5.51212e-05	37.5546
rs10968114	-0.0113	0.0017	0.4681	A	C	2.99008e-11	681275	6.35851e-05	43.3216
rs1412235	0.0246	0.0017	0.3175	G	C	1.85876e-47	681275	0.000262269	178.724
rs10971709	0.0132	0.0021	0.2062	C	T	3.2635e-10	681275	5.70398e-05	38.8619
rs11544336	-0.014	0.0018	0.361	A	G	7.38096e-15	681275	9.04262e-05	61.6105
rs10746862	0.0121	0.0017	0.4076	T	G	1.09785e-12	681275	7.0705e-05	48.1728
rs10867256	-0.0118	0.0017	0.553	C	T	3.88848e-12	681275	6.88377e-05	46.9005
rs1187352	0.0119	0.0018	0.6518	T	C	3.81446e-11	681275	6.42787e-05	43.7942
rs13287131	0.0123	0.002	0.2491	T	C	7.74829e-10	681275	5.65973e-05	38.5604
rs7869771	-0.014	0.0019	0.2647	A	C	1.72661e-13	681275	7.62965e-05	51.9827
rs4744275	0.0144	0.0018	0.266	G	A	1.24419e-15	681275	8.09716e-05	55.1682
rs380857	-0.0151	0.0027	0.8878	C	A	2.23704e-08	681275	4.54247e-05	30.948
rs10118701	0.0163	0.0018	0.3227	A	G	1.35874e-19	681275	0.000116141	79.1329
rs7024334	-0.0138	0.002	0.7742	T	G	5.20025e-12	681275	6.65833e-05	45.3644
rs9408882	-0.0093	0.0016	0.4594	G	A	6.15467e-09	681275	4.29599e-05	29.2687
rs1928295	-0.0141	0.0016	0.4461	T	C	1.22385e-18	681275	9.82498e-05	66.9415
rs10984752	0.0169	0.0028	0.1063	G	A	1.58261e-09	681275	5.42661e-05	36.972
rs3829849	0.0098	0.0017	0.3589	C	T	8.18004e-09	681275	4.41958e-05	30.1108
rs7871866	0.0187	0.0024	0.1531	G	C	6.6131e-15	681275	9.06819e-05	61.7847
rs10858334	0.0143	0.0026	0.1415	C	G	3.79791e-08	681275	4.9682e-05	33.8487
rs11251352	0.0109	0.0018	0.5988	A	G	1.39934e-09	681275	5.70855e-05	38.893
rs12779328	0.0105	0.0019	0.2833	C	T	3.27025e-08	681275	4.47706e-05	30.5023
rs7893571	0.0136	0.0018	0.662	G	T	4.17076e-14	681275	8.27718e-05	56.3949
rs7098100	0.0185	0.0018	0.3559	G	A	8.87503e-25	681275	0.000156911	106.916
rs2274636	0.021	0.0032	0.0801	A	G	5.2913e-11	681275	6.49893e-05	44.2783
rs12762034	0.024	0.0032	0.07583	T	C	6.38178e-14	681275	8.07319e-05	55.0049
rs1937683	0.0109	0.0018	0.6699	C	T	1.39934e-09	681275	5.25459e-05	35.8
rs2163188	0.0131	0.0017	0.474	G	C	1.29942e-14	681275	8.5573e-05	58.3036
rs12098284	0.0178	0.0026	0.1241	C	T	7.58619e-12	681275	6.88805e-05	46.9297
rs999889	-0.0108	0.0019	0.2818	G	A	1.31418e-08	681275	4.72132e-05	32.1666
rs7899106	0.0331	0.0037	0.04777	A	G	3.68778e-19	681275	9.96743e-05	67.9122
rs10887578	0.0128	0.0017	0.4896	G	C	5.09694e-14	681275	8.18846e-05	55.7903
rs577525	0.0166	0.0017	0.5676	T	C	1.59574e-22	681275	0.000135262	92.1625
rs17113297	0.0166	0.0021	0.2082	C	T	2.68446e-15	681275	9.08537e-05	61.9018
rs3977755	-0.0135	0.0019	0.2804	C	T	1.20093e-12	681275	7.35473e-05	50.1095
rs7903146	-0.0181	0.0018	0.2912	C	T	8.68303e-24	681275	0.000135239	92.1472
rs879255	0.0142	0.0022	0.1943	C	A	1.08544e-10	681275	6.31325e-05	43.0132
rs845084	0.014	0.002	0.2678	G	A	2.55963e-12	681275	7.68646e-05	52.3698
rs17636031	0.016	0.0019	0.2701	T	C	3.73117e-17	681275	0.000100939	68.7738
rs7096307	-0.0118	0.0017	0.563	C	T	3.88848e-12	681275	6.85147e-05	46.6804
rs12416812	0.0111	0.0016	0.5088	G	A	3.99099e-12	681275	6.15859e-05	41.9594
rs10840099	0.0182	0.0017	0.6488	T	C	9.55163e-27	681275	0.000150952	102.855
rs900144	0.0166	0.0017	0.5674	C	T	1.59574e-22	681275	0.000135276	92.1726
rs2074314	0.0109	0.0018	0.6427	C	T	1.39934e-09	681275	5.45663e-05	37.1766
rs11030104	-0.0393	0.002	0.2109	A	G	5.78129e-86	681275	0.000514072	350.403
rs491711	-0.0115	0.0019	0.316	A	C	1.42499e-09	681275	5.71701e-05	38.9507
rs2065418	-0.0166	0.0018	0.3623	T	G	2.91006e-20	681275	0.00012733	86.7576
rs7928523	0.0213	0.0018	0.3142	C	T	2.62506e-32	681275	0.000195521	133.229
rs10838202	-0.0117	0.0017	0.4332	C	G	5.88719e-12	681275	6.72233e-05	45.8005
rs10742752	0.0124	0.0017	0.6159	T	C	3.00623e-13	681275	7.27491e-05	49.5656
rs7124681	0.0263	0.0016	0.4133	C	A	1.03084e-60	681275	0.000335446	228.607
rs7119801	-0.0125	0.0022	0.186	A	G	1.3327e-08	681275	4.73138e-05	32.2351
rs562664	-0.015	0.0022	0.1946	C	T	9.21999e-12	681275	7.05289e-05	48.0528
rs7102454	0.0158	0.0018	0.3435	T	C	1.66736e-18	681275	0.000112592	76.7142
rs592483	-0.0147	0.0017	0.5716	C	T	5.28437e-18	681275	0.000105829	72.1063
rs1465900	-0.0125	0.002	0.2188	A	C	4.10453e-10	681275	5.34146e-05	36.3918
rs7117238	-0.0131	0.0022	0.168	G	A	2.60796e-09	681275	4.79739e-05	32.6849
rs349088	-0.0128	0.0017	0.4976	C	A	5.09694e-14	681275	8.19181e-05	55.8132
rs10741329	0.011	0.0019	0.681	G	A	7.06073e-09	681275	5.25718e-05	35.8177
rs2605603	-0.0103	0.0016	0.4887	G	A	1.21457e-10	681275	5.30179e-05	36.1216
rs7933205	0.0116	0.0021	0.7885	A	G	3.31727e-08	681275	4.48805e-05	30.5773
rs2155645	-0.0116	0.0019	0.2608	C	T	1.02631e-09	681275	5.18819e-05	35.3475
rs1048932	-0.016	0.0017	0.4162	C	A	4.87876e-21	681275	0.000124405	84.764
rs1003081	0.0121	0.0016	0.4497	C	T	3.95395e-14	681275	7.24641e-05	49.3714
rs3134438	0.0113	0.0019	0.2855	C	A	2.72488e-09	681275	5.20949e-05	35.4927
rs1433976	0.0139	0.0017	0.515	A	G	2.92279e-16	681275	9.65181e-05	65.7615
rs1040101	0.0101	0.0017	0.5664	T	G	2.82984e-09	681275	5.01055e-05	34.1372
rs11533200	-0.0128	0.0019	0.2975	G	A	1.61866e-11	681275	6.84831e-05	46.6589
rs10894670	-0.0096	0.0016	0.546	C	A	1.97318e-09	681275	4.569e-05	31.1288
rs12795042	0.0102	0.0019	0.6234	A	C	7.94289e-08	681275	4.88514e-05	33.2828
rs12364470	0.0178	0.0022	0.1626	T	G	5.9221e-16	681275	8.62827e-05	58.7871
rs11611246	0.024	0.002	0.21	G	T	3.55296e-33	681275	0.000191117	130.228
rs2429150	0.0111	0.0018	0.4164	A	C	6.97446e-10	681275	5.98828e-05	40.799
rs10772983	-0.0108	0.0016	0.5094	C	T	1.47845e-11	681275	5.82994e-05	39.7201
rs11044430	0.0168	0.0025	0.8531	T	A	1.81725e-11	681275	7.07409e-05	48.1972
rs7970953	0.0135	0.0018	0.29	G	A	6.38178e-14	681275	7.50505e-05	51.1338
rs10876418	-0.0123	0.0019	0.2325	C	T	9.56417e-11	681275	5.39935e-05	36.7863
rs1350430	0.0142	0.0017	0.4574	T	C	6.65838e-17	681275	0.000100088	68.1942
rs7138803	0.03	0.0017	0.3772	G	A	1.07195e-69	681275	0.000422856	288.202
rs1701704	-0.0134	0.0018	0.33	T	G	9.73532e-14	681275	7.94014e-05	54.0983
rs11173522	0.0128	0.0021	0.2078	C	A	1.09275e-09	681275	5.39424e-05	36.7515
rs10878946	-0.0141	0.0019	0.714	C	T	1.16193e-13	681275	8.11956e-05	55.3209
rs808820	0.0183	0.0028	0.1237	A	G	6.33067e-11	681275	7.2603e-05	49.4661
rs10777193	0.015	0.0019	0.7094	G	A	2.90928e-15	681275	9.27682e-05	63.2064
rs7978615	-0.0115	0.0019	0.669	A	C	1.42499e-09	681275	5.85706e-05	39.9049
rs4764949	-0.0184	0.0018	0.3357	A	G	1.57684e-24	681275	0.000151001	102.889
rs11611496	-0.0169	0.002	0.2218	G	A	2.91303e-17	681275	9.85953e-05	67.1769
rs11615578	0.013	0.002	0.2474	C	T	8.032e-11	681275	6.29333e-05	42.8775
rs12369179	-0.0359	0.0031	0.08782	C	T	5.16558e-31	681275	0.000206487	140.703
rs4148866	0.0098	0.0018	0.4068	C	T	5.19673e-08	681275	4.63515e-05	31.5795
rs7968230	-0.0131	0.0018	0.6774	A	G	3.39364e-13	681275	7.50036e-05	51.1018
rs1218822	0.0168	0.0017	0.6663	G	A	4.96531e-23	681275	0.000125509	85.5166
rs7318817	-0.0155	0.0018	0.6071	C	T	7.23558e-18	681275	0.000114613	78.092
rs7983065	-0.0148	0.0017	0.4503	C	T	3.15114e-18	681275	0.000108438	73.8838
rs17446299	0.0138	0.0023	0.1631	C	G	1.97318e-09	681275	5.19895e-05	35.4209
rs12429545	0.0316	0.0025	0.1248	G	A	1.27054e-36	681275	0.000218135	148.642
rs962796	-0.0148	0.0022	0.7948	T	C	1.72873e-11	681275	7.14478e-05	48.6789
rs9563576	-0.0189	0.0021	0.1753	C	T	2.25718e-19	681275	0.000103284	70.3716
rs9527895	0.0165	0.0023	0.1629	T	C	7.28839e-13	681275	7.425e-05	50.5883
rs892261	0.0103	0.0017	0.5571	T	C	1.37121e-09	681275	5.23532e-05	35.6687
rs9317615	0.0108	0.0017	0.5665	C	T	2.11237e-10	681275	5.72884e-05	39.0313
rs9530843	-0.0128	0.0018	0.4442	A	C	1.15112e-12	681275	8.08997e-05	55.1193
rs9547153	0.0098	0.0017	0.3839	A	G	8.18004e-09	681275	4.54309e-05	30.9523
rs4343164	0.014	0.0019	0.2686	C	T	1.72661e-13	681275	7.701e-05	52.4689
rs1927790	0.0148	0.0016	0.4109	T	C	2.24493e-20	681275	0.000106042	72.2513
rs1854225	-0.0106	0.0018	0.6931	T	G	3.88801e-09	681275	4.78007e-05	32.5669
rs7334078	-0.0121	0.0019	0.2882	T	C	1.90984e-10	681275	6.00693e-05	40.9261
rs2479958	-0.0154	0.0018	0.5075	A	G	1.17302e-17	681275	0.000118553	80.7768
rs9522282	0.0127	0.0017	0.4134	T	C	7.98371e-14	681275	7.82258e-05	53.2973
rs10132280	-0.0223	0.0018	0.3017	C	A	3.00174e-35	681275	0.000209535	142.781
rs12887636	-0.0176	0.0017	0.3511	T	G	4.05824e-25	681275	0.000141144	96.1715
rs17103097	-0.0169	0.0029	0.09512	A	G	5.62348e-09	681275	4.91662e-05	33.4972
rs872281	-0.0151	0.0023	0.1728	C	T	5.1957e-11	681275	6.51836e-05	44.4107
rs12587412	-0.0146	0.0017	0.5104	T	G	8.83153e-18	681275	0.000106534	72.5864
rs217671	0.0144	0.0019	0.2719	A	G	3.4837e-14	681275	8.21023e-05	55.9387
rs4430672	-0.0127	0.0022	0.8004	T	C	7.79986e-09	681275	5.15353e-05	35.1114
rs3902951	0.0134	0.002	0.2455	T	G	2.0842e-11	681275	6.65197e-05	45.3211
rs768840	0.0114	0.0018	0.4183	G	A	2.3992e-10	681275	6.32451e-05	43.0899
rs7144011	0.0282	0.002	0.2136	G	T	3.7977e-45	681275	0.000267161	182.058
rs12888545	0.0136	0.002	0.2519	A	G	1.04619e-11	681275	6.97101e-05	47.4949
rs1285997	0.0142	0.0019	0.7153	C	G	7.79801e-14	681275	8.21263e-05	55.955
rs9989141	0.0162	0.0017	0.6387	C	T	1.58177e-21	681275	0.000121123	82.5275
rs12881629	0.0212	0.0033	0.07946	A	G	1.32528e-10	681275	6.57496e-05	44.7964
rs12888955	-0.0178	0.0018	0.6513	G	A	4.65162e-23	681275	0.000143914	98.0588
rs3783394	-0.0161	0.0018	0.3542	G	A	3.73825e-19	681275	0.000118585	80.7981
rs4906908	0.0103	0.0017	0.5253	T	G	1.37121e-09	681275	5.29092e-05	36.0475
rs4284600	0.0118	0.0017	0.4712	T	C	3.88848e-12	681275	6.9389e-05	47.2761
rs8036040	0.0109	0.0017	0.4932	C	A	1.43845e-10	681275	5.9394e-05	40.4659
rs12899905	-0.0106	0.0018	0.281	C	T	3.88801e-09	681275	4.54022e-05	30.9327
rs7163407	-0.0181	0.0028	0.1134	T	C	1.01778e-10	681275	6.58761e-05	44.8826
rs3736485	-0.0134	0.0016	0.5443	A	G	5.52239e-17	681275	8.90752e-05	60.69
rs10163018	-0.0114	0.0018	0.3748	C	T	2.3992e-10	681275	6.09057e-05	41.496
rs12437457	0.0155	0.0025	0.1291	C	T	5.64632e-10	681275	5.40241e-05	36.8072
rs339991	0.0124	0.0018	0.5631	A	G	5.62298e-12	681275	7.56556e-05	51.546
rs12904761	-0.0118	0.0021	0.7768	T	C	1.92013e-08	681275	4.82834e-05	32.8957
rs17238110	-0.0353	0.005	0.1634	A	G	1.66503e-12	681275	0.000340682	232.177
rs2241423	-0.0291	0.0019	0.2335	G	A	5.99792e-53	681275	0.00030312	206.57
rs17827419	-0.0206	0.0026	0.1179	G	A	2.31704e-15	681275	8.82665e-05	60.1389
rs2290573	0.0117	0.0017	0.5536	G	A	5.88719e-12	681275	6.76584e-05	46.097
rs7164558	-0.0102	0.0018	0.5893	A	G	1.45602e-08	681275	5.03607e-05	34.3111
rs12595749	-0.0141	0.0017	0.4286	A	G	1.09394e-16	681275	9.73779e-05	66.3474
rs11633626	-0.0163	0.0018	0.6304	C	A	1.35874e-19	681275	0.000123809	84.3584
rs8027205	-0.0108	0.0018	0.3967	C	G	1.97318e-09	681275	5.58307e-05	38.0381
rs12905439	-0.0118	0.0018	0.3393	C	G	5.54351e-11	681275	6.24284e-05	42.5334
rs2361988	-0.0155	0.002	0.2539	T	C	9.18925e-15	681275	9.10234e-05	62.0174
rs12448257	0.0184	0.002	0.218	G	A	3.5795e-20	681275	0.000115433	78.6503
rs879620	0.0231	0.0018	0.6179	C	T	1.06674e-37	681275	0.00025197	171.704
rs10083803	0.0127	0.0019	0.7395	T	C	2.32173e-11	681275	6.21417e-05	42.3381
rs9926784	-0.0258	0.0021	0.1822	T	C	1.08086e-34	681275	0.000198365	135.167
rs11644598	0.0136	0.0022	0.8029	C	T	6.33675e-10	681275	5.85404e-05	39.8843
rs7195386	-0.0133	0.0017	0.4986	T	C	5.13625e-15	681275	8.84443e-05	60.26
rs7206395	0.0123	0.0022	0.1984	G	A	2.25884e-08	681275	4.81215e-05	32.7855
rs7187776	0.0265	0.0016	0.4073	A	G	1.30075e-61	681275	0.000339056	231.068
rs3814883	0.0232	0.0017	0.4764	C	T	2.10192e-42	681275	0.00026852	182.985
rs6500208	0.014	0.002	0.2006	G	A	2.55963e-12	681275	6.2861e-05	42.8282
rs1477199	0.0228	0.0024	0.1451	A	G	2.0989e-21	681275	0.000128968	87.8738
rs8047395	0.0642	0.0017	0.5061	G	A	0	681275	0.00206051	1406.67
rs6499682	-0.0105	0.0019	0.3067	G	A	3.27025e-08	681275	4.6886e-05	31.9437
rs1896767	-0.0109	0.0017	0.5376	G	A	1.43845e-10	681275	5.90691e-05	40.2445
rs889398	-0.0196	0.0016	0.4247	C	T	1.67996e-34	681275	0.000187724	127.915
rs12933482	0.0186	0.0028	0.1048	A	G	3.0766e-11	681275	6.49138e-05	44.2269
rs756717	-0.0148	0.0017	0.3973	G	A	3.15114e-18	681275	0.000104899	71.4727
rs825688	-0.0095	0.0017	0.456	C	T	2.29389e-08	681275	4.47756e-05	30.5057
rs12922346	0.0136	0.002	0.2657	G	C	1.04619e-11	681275	7.21727e-05	49.1729
rs7206608	0.0132	0.0019	0.3146	C	G	3.72163e-12	681275	7.51416e-05	51.1958
rs4516268	-0.0217	0.0021	0.1925	C	A	4.97993e-25	681275	0.000146394	99.7488
rs391300	-0.0119	0.0017	0.6275	T	C	2.55963e-12	681275	6.62009e-05	45.1039
rs12936083	0.0139	0.0019	0.3267	A	G	2.55873e-13	681275	8.49997e-05	57.9129
rs1075901	0.0121	0.0016	0.5639	T	C	3.95395e-14	681275	7.20094e-05	49.0616
rs4986044	-0.0164	0.0016	0.4687	C	T	1.18344e-24	681275	0.000133953	91.2708
rs11656076	-0.0142	0.0021	0.2254	G	A	1.36189e-11	681275	7.04106e-05	47.9722
rs8068351	-0.0165	0.0017	0.4055	T	C	2.84603e-22	681275	0.000131262	89.4373
rs8065336	0.012	0.0019	0.6901	T	C	2.68786e-10	681275	6.15923e-05	41.9637
rs7222349	0.0115	0.0018	0.3441	G	A	1.67095e-10	681275	5.96964e-05	40.672
rs208015	-0.0356	0.0034	0.9216	T	C	1.17908e-25	681275	0.000183142	124.793
rs1962412	0.0139	0.0019	0.7051	T	C	2.55873e-13	681275	8.03499e-05	54.7446
rs8071182	0.0133	0.0022	0.1735	G	A	1.48989e-09	681275	5.07313e-05	34.5636
rs4968656	0.0116	0.0019	0.3216	A	G	1.02631e-09	681275	5.87148e-05	40.0032
rs12602912	0.0176	0.0021	0.2048	C	T	5.25011e-17	681275	0.000100893	68.7427
rs12939549	-0.018	0.0016	0.4335	A	G	2.31592e-29	681275	0.000159134	108.431
rs3935648	-0.0125	0.0022	0.2328	C	G	1.3327e-08	681275	5.58138e-05	38.0266
rs8097544	0.02	0.0025	0.1523	A	G	1.24419e-15	681275	0.000103284	70.3717
rs1241986	-0.0139	0.0024	0.8479	G	A	6.96914e-09	681275	4.98349e-05	33.9529
rs2510344	-0.0202	0.0017	0.4827	T	C	1.46193e-32	681275	0.000203776	138.855
rs4800191	0.0103	0.0017	0.6369	G	C	1.37121e-09	681275	4.90684e-05	33.4306
rs11874191	-0.0139	0.002	0.7418	C	T	3.65286e-12	681275	7.40121e-05	50.4262
rs474605	0.0131	0.0017	0.5081	A	G	1.29942e-14	681275	8.57825e-05	58.4463
rs1158805	-0.0137	0.0018	0.3766	C	A	2.71749e-14	681275	8.81289e-05	60.0451
rs9783858	0.0091	0.0017	0.5191	C	T	8.6536e-08	681275	4.13446e-05	28.1681
rs8090983	0.0118	0.0018	0.3314	A	G	5.54351e-11	681275	6.17039e-05	42.0398
rs7238501	0.0157	0.002	0.76	G	T	4.16037e-15	681275	8.99196e-05	61.2653
rs6567160	0.055	0.0019	0.2298	T	C	3.02868e-184	681275	0.0010708	730.29
rs8097783	-0.0389	0.0031	0.07554	G	A	4.05689e-36	681275	0.000211346	144.015
rs10871781	-0.0111	0.0017	0.4284	A	G	6.60285e-11	681275	6.03417e-05	41.1117
rs17710386	0.0126	0.0018	0.3319	T	C	2.55963e-12	681275	7.04076e-05	47.9702
rs11150911	-0.0133	0.0018	0.7191	A	C	1.48061e-13	681275	7.14619e-05	48.6885
rs12981256	0.0142	0.0018	0.5325	G	A	3.04889e-15	681275	0.000100394	68.4026
rs895330	-0.0201	0.0023	0.1924	C	G	2.34912e-18	681275	0.000125552	85.5459
rs273504	0.0153	0.0018	0.4266	A	G	1.89591e-17	681275	0.000114523	78.0301
rs9636202	-0.0183	0.0019	0.2568	G	A	5.88186e-22	681275	0.00012783	87.0983
rs11880870	-0.0189	0.0017	0.4801	A	G	1.02951e-28	681275	0.000178322	121.508
rs998732	-0.0171	0.0022	0.1578	A	G	7.6814e-15	681275	7.77221e-05	52.9541
rs8102137	0.0193	0.0018	0.3237	T	C	8.00564e-27	681275	0.00016309	111.127
rs1982725	0.0097	0.0017	0.4778	C	T	1.15742e-08	681275	4.69523e-05	31.9888
rs11668301	-0.021	0.0024	0.1518	A	G	2.13353e-18	681275	0.000113563	77.3765
rs287104	0.0115	0.0017	0.6604	G	A	1.3358e-11	681275	5.93199e-05	40.4154
rs769449	-0.0254	0.0027	0.1161	G	A	5.08525e-21	681275	0.000132414	90.2218
rs1800437	-0.0341	0.0021	0.2049	G	C	2.71215e-59	681275	0.000378881	258.219
rs9304665	0.0229	0.002	0.7633	T	A	2.35146e-30	681275	0.000189494	129.121
rs12608738	-0.0125	0.0019	0.2699	A	G	4.7379e-11	681275	6.15794e-05	41.9549
rs1884389	-0.0103	0.0017	0.4289	C	T	1.37121e-09	681275	5.19724e-05	35.4092
rs4813619	-0.0108	0.0018	0.5101	G	T	1.97318e-09	681275	5.82962e-05	39.7179
rs1321432	0.0201	0.0018	0.6321	A	C	5.93672e-29	681275	0.000187905	128.038
rs2423668	-0.0105	0.0019	0.5505	T	C	3.27025e-08	681275	5.45627e-05	37.1741
rs8123881	0.0196	0.0024	0.1299	A	G	3.17027e-16	681275	8.68401e-05	59.167
rs852056	-0.0128	0.002	0.7584	T	C	1.55377e-10	681275	6.00406e-05	40.9065
rs1409818	0.0201	0.0029	0.1156	C	T	4.17774e-12	681275	8.26092e-05	56.2841
rs6050446	0.0343	0.0047	0.97001	A	G	2.92354e-13	681275	6.84496e-05	46.6361
rs2268082	0.0137	0.0017	0.5275	T	A	7.70322e-16	681275	9.35611e-05	63.7466
rs2425857	-0.0116	0.0017	0.5591	A	G	8.88305e-12	681275	6.634e-05	45.1987
rs11700187	-0.0116	0.002	0.234	G	A	6.63149e-09	681275	4.82381e-05	32.8649
rs2143624	0.0098	0.0017	0.3682	G	A	8.18004e-09	681275	4.46833e-05	30.4429
rs17806379	-0.0258	0.0022	0.1789	C	T	9.23876e-32	681275	0.000195558	133.255
rs6011457	-0.0116	0.0017	0.4975	T	A	8.88305e-12	681275	6.72783e-05	45.838
rs6512302	0.0142	0.002	0.7511	G	C	1.24757e-12	681275	7.53927e-05	51.3669
rs2832283	0.0115	0.002	0.2208	G	A	8.92434e-09	681275	4.55065e-05	31.0038
rs13047416	-0.0154	0.0018	0.3769	C	G	1.17302e-17	681275	0.000111392	75.897
rs2836964	-0.011	0.0018	0.3576	T	C	9.89398e-10	681275	5.55928e-05	37.876
rs4818225	0.0117	0.0018	0.6606	A	G	8.032e-11	681275	6.13836e-05	41.8215
rs427943	0.017	0.0017	0.5669	A	C	1.52397e-23	681275	0.000141913	96.6953
rs11538	0.0135	0.0023	0.1805	A	G	4.36939e-09	681275	5.39167e-05	36.734
rs175165	-0.0103	0.0018	0.3941	T	G	1.0514e-08	681275	5.06654e-05	34.5187
rs138289	-0.0103	0.0017	0.4829	A	T	1.37121e-09	681275	5.2983e-05	36.0978
rs2285178	0.0112	0.0019	0.3109	T	C	3.75279e-09	681275	5.37488e-05	36.6196
rs4820408	-0.0151	0.0017	0.592	T	G	6.54608e-19	681275	0.000110145	75.0472
rs9615905	0.011	0.0017	0.45	C	T	9.76221e-11	681275	5.9895e-05	40.8073
rs6712	0.0138	0.0025	0.1368	G	C	3.39e-08	681275	4.49765e-05	30.6427

## Sheet: sTable 7
Supplementary Table6 Instrument SNPs for BMI
SNP	beta	se	eaf	other_allele	effect_allele	p	sample_size	R2	F
rs301807	0.0214601	0.00361197	0.555	A	G	2.82626e-09	632802	0.000227482	143.983
rs11210887	-0.0334139	0.00388691	0.671	G	A	8.21697e-18	632802	0.00049295	312.093
rs1343432	0.0234447	0.00417725	0.237	G	C	1.99456e-08	632802	0.000198789	125.819
rs2186122	0.0260573	0.00358602	0.561	A	T	3.69313e-13	632802	0.000334438	211.703
rs7555507	-0.0241444	0.00355604	0.496	C	T	1.12377e-11	632802	0.000291457	184.488
rs11162019	-0.0205091	0.00370149	0.366	C	T	3.01147e-08	632802	0.000195206	123.551
rs12042107	-0.0222834	0.0035682	0.527	T	C	4.23807e-10	632802	0.000247551	156.689
rs12025237	-0.0329992	0.00533915	0.124	A	C	6.38547e-10	632802	0.000236572	149.738
rs2046850	-0.0248139	0.00447842	0.187	C	T	3.01143e-08	632802	0.00018722	118.495
rs6728726	0.0354486	0.00473279	0.829	T	C	6.88733e-14	632802	0.00035627	225.528
rs1004787	0.0299231	0.0035714	0.581	G	A	5.35905e-17	632802	0.000435947	275.987
rs2678897	0.0200873	0.00364321	0.625	G	A	3.51514e-08	632802	0.00018914	119.711
rs7585579	0.0223996	0.0037281	0.505	C	G	1.87461e-09	632802	0.000250846	158.775
rs2672851	-0.0305052	0.00373798	0.529	C	G	3.32597e-16	632802	0.000463718	293.577
rs35702515	0.0252442	0.00423093	0.162	G	T	2.42272e-09	632802	0.000173026	109.51
rs13030994	0.0360925	0.0035563	0.485	G	A	3.35151e-24	632802	0.000650748	412.062
rs1445649	0.0239932	0.00356484	0.525	T	C	1.69067e-11	632802	0.000287117	181.74
rs12474587	0.0276329	0.00358234	0.404	G	T	1.22274e-14	632802	0.000367714	232.775
rs6433897	0.0224483	0.00405809	0.754	T	C	3.17069e-08	632802	0.00018694	118.318
rs2107300	-0.027201	0.00492533	0.845	C	G	3.33876e-08	632802	0.000193815	122.67
rs4674993	-0.0252122	0.00443619	0.207	A	G	1.3212e-08	632802	0.000208687	132.085
rs1869243	0.0197411	0.00356289	0.481	T	C	3.01171e-08	632802	0.000194574	123.15
rs12632110	-0.0233768	0.00375292	0.647	A	G	4.69533e-10	632802	0.00024962	157.999
rs11712680	-0.0270476	0.00457843	0.174	A	C	3.47097e-09	632802	0.000210289	133.099
rs6788098	-0.0313461	0.00368905	0.623	A	T	1.94443e-17	632802	0.000461558	292.209
rs66680800	-0.0202716	0.00365268	0.397	G	T	2.86016e-08	632802	0.00019675	124.528
rs1154693	0.0326217	0.00491232	0.856	A	G	3.12e-11	632802	0.000262349	166.058
rs962625	0.0237181	0.00403803	0.24	A	G	4.26223e-09	632802	0.000205218	129.888
rs993700	-0.025928	0.00429163	0.766	T	C	1.52662e-09	632802	0.000240998	152.54
rs1160685	0.0207724	0.00358893	0.478	C	G	7.1268e-09	632802	0.000215329	136.289
rs13145728	-0.0232512	0.00366263	0.358	G	C	2.17813e-10	632802	0.000248507	157.294
rs10001365	-0.0249918	0.00364155	0.405	G	A	6.74497e-12	632802	0.000301021	190.544
rs6893752	-0.0240995	0.00407356	0.766	A	G	3.29708e-09	632802	0.000208205	131.779
rs4352629	-0.0275284	0.00356881	0.492	C	T	1.2231e-14	632802	0.000378809	239.801
rs12186738	-0.0332644	0.00502051	0.154	G	T	3.45603e-11	632802	0.000288324	182.504
rs72789632	-0.0328856	0.00528628	0.12	C	T	4.94203e-10	632802	0.000228405	144.568
rs1385108	0.0246617	0.00415673	0.239	C	T	2.97527e-09	632802	0.000221237	140.03
rs4044321	-0.0278417	0.00371058	0.642	A	G	6.22175e-14	632802	0.000356319	225.559
rs222449	-0.0253208	0.00442796	0.793	A	T	1.07538e-08	632802	0.000210489	133.225
rs10498846	0.0206103	0.00355561	0.473	C	T	6.76897e-09	632802	0.000211773	134.038
rs2892512	0.0277307	0.003986	0.272	T	C	3.47534e-12	632802	0.000304545	192.775
rs3800227	0.0228121	0.00405809	0.701	A	G	1.89429e-08	632802	0.000218147	138.074
rs240963	-0.0410444	0.00483712	0.836	T	C	2.15168e-17	632802	0.000461943	292.452
rs4236259	-0.0247689	0.00355661	0.499	T	G	3.30304e-12	632802	0.000306748	194.17
rs10260968	-0.0203218	0.00360938	0.597	G	A	1.79923e-08	632802	0.000198716	125.773
rs13246563	-0.0234631	0.00373798	0.526	C	G	3.45287e-10	632802	0.000274514	173.76
rs12112638	-0.024526	0.00404299	0.275	A	G	1.30889e-09	632802	0.000239858	151.819
rs3801289	-0.0220618	0.00373982	0.351	A	C	3.65355e-09	632802	0.00022175	140.355
rs12333760	-0.0290467	0.00480127	0.204	T	C	1.4503e-09	632802	0.00027401	173.441
rs10233018	0.027069	0.00355741	0.503	A	G	2.75824e-14	632802	0.000366352	231.913
rs10279261	-0.0214194	0.00366263	0.619	G	A	4.97241e-09	632802	0.000216401	136.968
rs1565735	-0.037618	0.0044613	0.212	T	A	3.396e-17	632802	0.000472807	299.334
rs7829715	-0.0268946	0.00355604	0.521	T	C	3.93648e-14	632802	0.000361022	228.537
rs12545053	0.0202808	0.00363668	0.397	A	G	2.45075e-08	632802	0.000196928	124.641
rs2631017	0.0229645	0.00402823	0.263	G	T	1.19183e-08	632802	0.000204441	129.396
rs1899896	0.0264481	0.00388691	0.286	C	T	1.0147e-11	632802	0.000285682	180.831
rs4543592	0.0219314	0.00356244	0.468	T	C	7.44706e-10	632802	0.000239508	151.597
rs10114490	-0.0255148	0.00453171	0.198	G	A	1.79916e-08	632802	0.000206754	130.861
rs2378662	0.0209482	0.00356645	0.556	G	A	4.26216e-09	632802	0.000216661	137.133
rs10905461	-0.0239554	0.00414505	0.718	T	C	7.50215e-09	632802	0.000232386	147.088
rs10159545	0.0262501	0.00372727	0.375	C	G	1.8853e-12	632802	0.000323001	204.461
rs7921378	-0.0254601	0.00355815	0.463	G	C	8.34099e-13	632802	0.000322334	204.038
rs12356821	0.03937	0.0050491	0.14	G	C	6.3181e-15	632802	0.000373239	236.274
rs9423279	-0.0205132	0.00370828	0.641	C	G	3.1709e-08	632802	0.000193664	122.574
rs4523689	-0.0206091	0.00364321	0.408	A	G	1.54175e-08	632802	0.000205178	129.863
rs6265	-0.0317863	0.00457843	0.203	C	T	3.84894e-12	632802	0.000326937	206.954
rs7929518	0.0242377	0.00428466	0.765	A	G	1.54172e-08	632802	0.000211223	133.69
rs7938812	0.0437914	0.00363668	0.424	T	G	2.14782e-33	632802	0.00093669	593.293
rs11057005	-0.0209298	0.00357892	0.43	A	G	4.97288e-09	632802	0.000214735	135.914
rs4759228	-0.0216913	0.00393413	0.27	G	C	3.51526e-08	632802	0.000185476	117.391
rs7969559	-0.0243756	0.00395946	0.688	A	G	7.44669e-10	632802	0.000255084	161.459
rs1971318	0.0285074	0.00492533	0.141	C	T	7.12647e-09	632802	0.00019686	124.598
rs3904512	-0.0211589	0.0035765	0.429	G	A	3.29683e-09	632802	0.000219336	138.826
rs9540731	-0.0195509	0.00355764	0.501	C	T	3.89674e-08	632802	0.000191118	120.963
rs7322872	-0.0255713	0.00433474	0.782	C	T	3.65369e-09	632802	0.000222946	141.111
rs76214862	-0.0249903	0.00454745	0.202	A	C	3.89708e-08	632802	0.000201339	127.433
rs1435741	0.0294151	0.00359095	0.425	G	A	2.5809e-16	632802	0.00042289	267.718
rs4547301	-0.0290323	0.00449586	0.187	T	C	1.06402e-10	632802	0.000256286	162.219
rs7197072	-0.0247672	0.0041686	0.238	C	T	2.82648e-09	632802	0.000222493	140.825
rs4781977	-0.0238668	0.00436473	0.205	T	C	4.54874e-08	632802	0.000185669	117.513
rs4785836	-0.0204704	0.00365894	0.398	T	C	2.21098e-08	632802	0.000200799	127.091
rs1050847	-0.0216231	0.00358893	0.505	C	T	1.69169e-09	632802	0.000233756	147.955
rs11658881	0.0201357	0.00361066	0.418	A	G	2.45072e-08	632802	0.000197271	124.858
rs11078713	-0.0201721	0.00360561	0.454	A	G	2.21076e-08	632802	0.000201735	127.684
rs7224742	-0.0207099	0.00365532	0.595	C	T	1.46436e-08	632802	0.000206708	130.832
rs72896886	-0.0268885	0.00483712	0.144	G	C	2.71662e-08	632802	0.000178238	112.809
rs6508144	-0.0206935	0.00358602	0.563	C	G	7.89881e-09	632802	0.000210711	133.366
rs11872397	-0.0247725	0.00409477	0.252	G	A	1.45034e-09	632802	0.000231351	146.433
rs76608582	-0.0495575	0.00825958	0.0389	C	A	1.97315e-09	632802	0.00018364	116.229
rs1555445	0.0225548	0.0038234	0.337	A	T	3.65385e-09	632802	0.000227327	143.885
rs117143374	0.0292897	0.00526909	0.12	T	C	2.7167e-08	632802	0.000181186	114.675
rs134529	-0.019984	0.00366078	0.349	T	C	4.7897e-08	632802	0.000181469	114.854

## Sheet: sTable 8
Supplementary Table8 Instrument SNPs for alcohol
SNP	beta	se	eaf	other_allele	effect_allele	p	sample_size	R2	F
rs28680958	-0.0135848	0.0023684	0.23	G	A	9.70214e-09	335394	6.53665e-05	21.9248
rs1260326	0.023812	0.00198433	0.595	T	C	3.5521e-33	335394	0.000273271	91.678
rs62135521	-0.0263576	0.00459523	0.0378	G	T	9.70183e-09	335394	5.05358e-05	16.9501
rs1004787	0.0152707	0.00193782	0.581	G	A	3.26465e-15	335394	0.000113537	38.0838
rs6739804	-0.0129688	0.00208202	0.66	T	C	4.69569e-10	335394	7.54836e-05	25.3185
rs13024996	-0.0120123	0.00200483	0.352	C	A	2.07684e-09	335394	6.58264e-05	22.0791
rs28732378	-0.0167274	0.00219076	0.729	A	G	2.25064e-14	335394	0.000110556	37.0838
rs28712821	0.0283339	0.00197411	0.594	G	A	1.02401e-46	335394	0.000387218	129.92
rs16854020	0.018083	0.0029068	0.127	G	A	4.94216e-10	335394	7.25085e-05	24.3205
rs1229984	0.188115	0.00617852	0.953	T	C	1.32823e-203	335394	0.00317006	1066.59
rs78234152	0.0276538	0.00307075	0.0986	G	A	2.14583e-19	335394	0.000135936	45.598
rs13107325	-0.0364548	0.00391286	0.0654	C	T	1.20056e-20	335394	0.000162459	54.4962
rs331939	-0.0119016	0.00202921	0.339	G	A	4.48755e-09	335394	6.34807e-05	21.2923
rs55872084	0.0127314	0.0022684	0.218	G	T	1.99422e-08	335394	5.52644e-05	18.5363
rs10085696	-0.0160517	0.00249471	0.201	A	G	1.24048e-10	335394	8.27589e-05	27.759
rs2299409	-0.0105546	0.00193346	0.493	G	A	4.79044e-08	335394	5.56889e-05	18.6786
rs6969458	0.0127063	0.00193545	0.459	G	A	5.20201e-11	335394	8.01822e-05	26.8946
rs28601761	0.0112989	0.00195507	0.405	C	G	7.50203e-09	335394	6.15282e-05	20.6373
rs55932213	0.0124767	0.002216	0.701	A	G	1.79918e-08	335394	6.52557e-05	21.8877
rs2049045	-0.0137683	0.00250539	0.189	G	C	3.89667e-08	335394	5.8113e-05	19.4918
rs4752999	-0.0145643	0.00207008	0.321	C	T	1.98374e-12	335394	9.24664e-05	31.0154
rs4309187	0.0147908	0.00208756	0.697	A	C	1.38834e-12	335394	9.24036e-05	30.9943
rs17542254	0.0131418	0.00214605	0.251	A	G	9.1418e-10	335394	6.49375e-05	21.7809
rs1387766	-0.010827	0.00198336	0.622	G	A	4.79044e-08	335394	5.51224e-05	18.4886
rs962961	-0.0121885	0.00205146	0.329	C	T	2.82635e-09	335394	6.55917e-05	22.0004
rs28929474	-0.0476809	0.00713966	0.0154	C	T	2.41705e-11	335394	6.89445e-05	23.125
rs153106	-0.0136118	0.00195858	0.409	T	C	3.65724e-12	335394	8.95719e-05	30.0444
rs79616692	0.0188085	0.00315231	0.11	G	C	2.42283e-09	335394	6.92661e-05	23.2329
rs11860773	-0.0150051	0.00244381	0.176	T	C	8.24988e-10	335394	6.53052e-05	21.9043
rs13332432	0.014005	0.00214072	0.296	C	G	6.06238e-11	335394	8.17449e-05	27.4188
rs34121753	0.0110694	0.00195072	0.532	A	G	1.39078e-08	335394	6.10149e-05	20.4651
rs76640332	-0.0210081	0.00238944	0.204	G	A	1.46842e-18	335394	0.000143333	48.0797
rs676388	0.0150976	0.00193147	0.494	T	C	5.42532e-15	335394	0.000113952	38.2231
rs6106989	0.0108994	0.00198336	0.628	G	A	3.89777e-08	335394	5.55057e-05	18.6172

## Sheet: sTable 9
Supplementary Table9 Instrument SNPs for income
SNP	beta	se	eaf	other_allele	effect_allele	p	sample_size	R2	F
rs488786	0.0206878	0.00356762	0.164058	C	T	6.6804e-09	397751	0.00011739	46.6974
rs6429636	0.0192858	0.00293518	0.719691	G	T	5.01237e-11	397751	0.000150068	59.6984
rs6699397	-0.0190757	0.00274153	0.369644	A	G	3.45017e-12	397751	0.000169574	67.4595
rs11165472	-0.0152441	0.0026424	0.486343	A	T	7.97264e-09	397751	0.000116105	46.1859
rs2820314	-0.0165601	0.00278855	0.338157	A	C	2.87456e-09	397751	0.000122752	48.8306
rs11588857	0.0213402	0.00324615	0.209469	G	A	4.89802e-11	397751	0.000150822	59.9985
rs387780	0.0167299	0.00282732	0.674498	T	C	3.27411e-09	397751	0.0001229	48.8893
rs13002946	0.0205047	0.00299285	0.269216	T	A	7.32183e-12	397751	0.000165435	65.8124
rs12692596	-0.0154093	0.00273347	0.3717	C	T	1.7277e-08	397751	0.000110906	44.1177
rs11678501	-0.0517926	0.00851645	0.024727	T	C	1.1908e-09	397751	0.000129379	51.4669
rs1455350	-0.0172341	0.00265961	0.477454	T	A	9.17621e-11	397751	0.000148205	58.9572
rs62183028	-0.0189832	0.00286114	0.310562	G	T	3.24859e-11	397751	0.000154317	61.3887
rs11917431	0.0227135	0.00288021	0.300831	C	T	3.11884e-15	397751	0.000217022	86.3388
rs11714337	0.0153807	0.00267881	0.431007	G	A	9.37769e-09	397751	0.000116031	46.1565
rs2332719	-0.0183042	0.00295323	0.278917	A	G	5.71752e-10	397751	0.00013477	53.6117
rs7700107	-0.0228296	0.00382992	0.138299	A	C	2.50921e-09	397751	0.000124223	49.4157
rs1229984	-0.0491072	0.00804788	0.972949	T	C	1.04828e-09	397751	0.000126939	50.4961
rs6868457	0.0209797	0.0026601	0.478238	T	C	3.10012e-15	397751	0.000219657	87.3876
rs32940	0.0211431	0.00289645	0.700979	T	C	2.88496e-13	397751	0.000187402	74.5529
rs2515919	-0.0159385	0.00273539	0.369978	A	G	5.6509e-09	397751	0.000118429	47.1104
rs3130264	-0.015448	0.00264313	0.513869	C	G	5.0783e-09	397751	0.000119229	47.4287
rs968050	0.0223829	0.00265073	0.483185	C	T	3.06525e-17	397751	0.000250214	99.5472
rs9388490	0.015105	0.00266861	0.439901	C	T	1.51153e-08	397751	0.000112432	44.7249
rs73015322	-0.0271853	0.00495368	0.076734	G	T	4.0674e-08	397751	0.000104716	41.655
rs12531825	-0.0258177	0.00406172	0.122596	G	A	2.06609e-10	397751	0.000143397	57.0443
rs77126132	0.0267483	0.00457921	0.093289	G	A	5.18113e-09	397751	0.000121038	48.1486
rs71576284	-0.0838859	0.0151769	0.008961	C	A	3.25365e-08	397751	0.000124984	49.7186
rs1421334	0.0162948	0.00267028	0.549035	A	C	1.04565e-09	397751	0.000131483	52.3043
rs2068428	0.0169724	0.00309515	0.239041	C	T	4.16882e-08	397751	0.000104797	41.6874
rs10429582	0.0270261	0.00268405	0.416388	T	C	7.56294e-24	397751	0.000354992	141.248
rs10761035	0.0186402	0.00338512	0.188004	G	A	3.66015e-08	397751	0.000106085	42.1995
rs7924036	0.0145103	0.0026444	0.50346	G	T	4.084e-08	397751	0.000105269	41.8752
rs11191116	-0.0163993	0.00277643	0.351782	C	T	3.49211e-09	397751	0.000122652	48.7908
rs34473884	0.017225	0.00305604	0.248977	G	A	1.73663e-08	397751	0.000110959	44.1386
rs589914	0.0156098	0.00285076	0.684776	A	G	4.35877e-08	397751	0.000105194	41.8454
rs9596313	0.0152867	0.00264763	0.505975	G	A	7.75358e-09	397751	0.000116825	46.4724
rs9556958	-0.0153409	0.0026641	0.524062	C	T	8.4925e-09	397751	0.000117399	46.7009
rs12883788	-0.0188574	0.00266308	0.459864	C	T	1.43067e-12	397751	0.000176655	70.2768
rs4115668	-0.0179965	0.00279169	0.346945	G	A	1.14498e-10	397751	0.000146763	58.3834
rs9891103	-0.0234517	0.00314818	0.229018	C	T	9.38452e-14	397751	0.000194219	77.2656
rs11877758	-0.0203602	0.00286697	0.312055	T	G	1.23282e-12	397751	0.000177983	70.8052
rs7227402	-0.0169614	0.00267812	0.423669	G	T	2.39936e-10	397751	0.000140492	55.8885
rs784256	-0.0253813	0.00339684	0.810934	G	A	7.89653e-14	397751	0.000197541	78.5872
rs2362523	0.0158667	0.00279836	0.339926	A	G	1.42798e-08	397751	0.000112974	44.9406
rs75413320	-0.0261129	0.00426829	0.108161	T	C	9.48265e-10	397751	0.000131552	52.3315
rs2422859	0.0163711	0.00264718	0.471922	T	G	6.2357e-10	397751	0.000133584	53.1399
rs1122075	-0.0145233	0.00265033	0.469404	G	C	4.25787e-08	397751	0.000105068	41.7952
rs5754738	-0.0162464	0.00292038	0.709551	A	G	2.65006e-08	397751	0.000108792	43.2767

[truncated: 9 more sheets: sTable 10, sTable 11, sTable 12, sTable 13, sTable 14, sTable 15, sTable 16, sTable 17, sTable 18]
